# Supplementary material for: The novel regulator HdrR controls the transcription of the heterodisulfide reductase operon hdrBCA in Methanosarcina barkeri
Source: Appl Environ Microbiol. 2024 May 29;90(6):e00691-24. doi: 10.1128/aem.00691-24 (PMC11218639; doi:10.1128/aem.00691-24)
Supplement: Supplemental tables — Tables S1 to S8. [file aem.00691-24-s0003.xlsx]

## Sheet: Table S1
Supplementary table 1. Functional statistics of enriched genes annotated based on the arCOG database.
Classification		Methanol vs. H2/CO2		Acetate vs. H2/CO2		Acetate vs. Methanol
Functional annotation		Methanol	H2/CO2	Acetate	H2/CO2	Acetate	Methanol
Information storage and processing (%)		26.7	9.1	22.2	12.6	13.8	30.1
Cellular processes and signaling (%)		12.3	18.9	10.8	19.4	15.2	12.8
Metabolism (%)		48	41.4	43.7	40.8	44.1	42.7
Unknown characterized (%)		13	30.6	26.3	29.2	26.9	14.4

## Sheet: Table S2
Supplementary table 2. The proportion of functional categories in which each of the enriched genes was involved.
Acetate vs CO2/H2
Code	Description	GeneNumber (Up)	GeneNumber (Down)
R	General function prediction only	67	75
S	Function unknown	36	41
P	Inorganic ion transport and metabolism	25	51
E	Amino acid transport and metabolism	28	36
C	Energy production and conversion	30	28
K	Transcription	32	12
M	Cell wall/membrane/envelope biogenesis	12	31
H	Coenzyme transport and metabolism	17	25
L	Replication, recombination and repair	30	8
J	Translation, ribosomal structure and biogenesis	19	14
G	Carbohydrate transport and metabolism	13	19
O	Posttranslational modification, protein turnover, chaperones	21	7
T	Signal transduction mechanisms	8	12
V	Defense mechanisms	3	16
U	Intracellular trafficking, secretion, and vesicular transport	6	6
I	Lipid transport and metabolism	4	7
F	Nucleotide transport and metabolism	3	7
D	Cell cycle control, cell division, chromosome partitioning	4	4
Q	Secondary metabolites biosynthesis, transport and catabolism	2	3
N	Cell motility	2	0
A	RNA processing and modification	0	1
Methanol vs CO2/H2
Code	Description	GeneNumber (Up)	GeneNumber (Down)
R	General function prediction only	108	110
S	Function unknown	81	65
E	Amino acid transport and metabolism	31	73
P	Inorganic ion transport and metabolism	30	72
C	Energy production and conversion	55	41
H	Coenzyme transport and metabolism	27	51
J	Translation, ribosomal structure and biogenesis	15	54
M	Cell wall/membrane/envelope biogenesis	16	51
K	Transcription	36	22
L	Replication, recombination and repair	43	13
O	Posttranslational modification, protein turnover, chaperones	31	17
G	Carbohydrate transport and metabolism	16	29
F	Nucleotide transport and metabolism	8	23
V	Defense mechanisms	7	17
T	Signal transduction mechanisms	13	7
I	Lipid transport and metabolism	6	11
U	Intracellular trafficking, secretion, and vesicular transport	8	7
Q	Secondary metabolites biosynthesis, transport and catabolism	2	7
D	Cell cycle control, cell division, chromosome partitioning	5	3
N	Cell motility	4	0
A	RNA processing and modification	0	1
Acetate vs Methanol
Code	Description	GeneNumber(Up)	GeneNumber(Down)
R	General function prediction only	49	63
S	Function unknown	31	45
C	Energy production and conversion	23	34
J	Translation, ribosomal structure and biogenesis	46	2
E	Amino acid transport and metabolism	31	9
P	Inorganic ion transport and metabolism	24	10
H	Coenzyme transport and metabolism	19	13
O	Posttranslational modification, protein turnover, chaperones	11	15
K	Transcription	9	12
G	Carbohydrate transport and metabolism	14	7
M	Cell wall/membrane/envelope biogenesis	15	5
L	Replication, recombination and repair	10	8
T	Signal transduction mechanisms	2	15
F	Nucleotide transport and metabolism	12	3
V	Defense mechanisms	7	5
D	Cell cycle control, cell division, chromosome partitioning	4	4
U	Intracellular trafficking, secretion, and vesicular transport	3	3
I	Lipid transport and metabolism	3	3
Q	Secondary metabolites biosynthesis, transport and catabolism	2	0
A	RNA processing and modification	1	0
Note: Genes have a p-value < 0.001 and with FPKM values >100 in at least one treatment are considered as significantly differentially expressed.

## Sheet: Table S3
Supplementary table 3. The transcript abundance of methanogenic genes under three distinct substrate treatments.
Gene ID	Acetate-group_FPKM			H2/CO2-group_FPKM			Methanol-group_FPKM			Functional annotation	COG ID
	R1	R2	R3	R1	R2	R3	R1	R2	R3
gene-MSBRM_RS02440	151.87	197.91	155.18	68.32	195.87	206.19	97.48	682.5	482.46	[trimethylamine--corrinoid protein] Co-methyltransferase	gnl|CDD|227885;COG5598, COG5598, Trimethylamine:corrinoid methyltransferase [Coenzyme metabolism].
gene-MSBRM_RS01865	682.45	303.22	411.27	15.25	123.83	113.58	313.36	390.62	829.17	tetrahydromethanopterin S-methyltransferase subunit F	gnl|CDD|226671;COG4218, MtrF, Tetrahydromethanopterin S-methyltransferase, subunit F [Coenzyme metabolism].
gene-MSBRM_RS01870	5373.15	3533.21	3253.97	73.74	918.31	872.29	7184.35	8498.34	6781.4	tetrahydromethanopterin S-methyltransferase subunit A	gnl|CDD|226549;COG4063, MtrA, Tetrahydromethanopterin S-methyltransferase, subunit A [Coenzyme metabolism].
gene-MSBRM_RS01875	101.03	88.58	68.41	31.33	36.17	28.27	70.14	72.62	91.26	tetrahydromethanopterin S-methyltransferase subunit B	gnl|CDD|226548;COG4062, MtrB, Tetrahydromethanopterin S-methyltransferase, subunit B [Coenzyme metabolism].
gene-MSBRM_RS01880	4185.26	2953.94	2636.22	187.19	1355.19	978.5	4940.74	6161.79	5679.72	tetrahydromethanopterin S-methyltransferase subunit C	gnl|CDD|226547;COG4061, MtrC, Tetrahydromethanopterin S-methyltransferase, subunit C [Coenzyme metabolism].
gene-MSBRM_RS01885	3127.72	2312.31	1974.64	74.49	776.23	415.79	3241.71	3866.99	4149.71	tetrahydromethanopterin S-methyltransferase subunit D	gnl|CDD|226546;COG4060, MtrD, Tetrahydromethanopterin S-methyltransferase, subunit D [Coenzyme metabolism].
gene-MSBRM_RS01855	3430.99	3752.48	2298.99	120.89	1169.16	1174.78	4910.75	6526.5	4281.83	tetrahydromethanopterin S-methyltransferase subunit H	gnl|CDD|224873;COG1962, MtrH, Tetrahydromethanopterin S-methyltransferase, subunit H [Coenzyme metabolism].
gene-MSBRM_RS01890	9118.63	6264.62	5984.71	143.76	1468.11	1118.49	11883.4	14216.7	11872.9	tetrahydromethanopterin S-methyltransferase subunit E	gnl|CDD|226545;COG4059, MtrE, Tetrahydromethanopterin S-methyltransferase, subunit E [Coenzyme metabolism].
gene-MSBRM_RS00545	27863.3	18545.8	15329.7	6950.51	7530.28	6887.98	23004.3	17624	15333.3	coenzyme-B sulfoethylthiotransferase subunit alpha	gnl|CDD|226544;COG4058, McrA, Methyl coenzyme M reductase, alpha subunit [Coenzyme metabolism].
gene-MSBRM_RS00540	784.13	1749.35	437.88	245.47	242.74	406.39	811.75	753.48	641.05	coenzyme-B sulfoethylthiotransferase subunit gamma	gnl|CDD|226543;COG4057, McrG, Methyl coenzyme M reductase, gamma subunit [Coenzyme metabolism].
gene-MSBRM_RS00535	2809.13	2561.21	1579.82	259.18	374.36	523.39	2426.84	2291.69	1511.72	methyl-coenzyme M reductase I operon protein C	gnl|CDD|226542;COG4056, McrC, Methyl coenzyme M reductase, subunit C [Coenzyme metabolism].
gene-MSBRM_RS00530	8162.98	7715.05	4560.48	221.63	1275.4	2269.66	5477.88	4334.77	5358.09	methyl-coenzyme M reductase operon protein D	gnl|CDD|226541;COG4055, McrD, Methyl coenzyme M reductase, subunit D [Coenzyme metabolism].
gene-MSBRM_RS00525	15975	12333.6	9297.53	430.47	3892.24	3959.93	16683.7	13261.8	10644.5	coenzyme-B sulfoethylthiotransferase subunit beta	gnl|CDD|226540;COG4054, McrB, Methyl coenzyme M reductase, beta subunit [Coenzyme metabolism].
gene-MSBRM_RS03425	37693.5	50721.6	35133.2	9968.6	30107	24545.3	20130	17614.4	27644.4	molybdopterin-binding protein	gnl|CDD|226113;COG3585, MopI, Molybdopterin-binding protein [Coenzyme metabolism].
gene-MSBRM_RS08955	603.8	584.44	435.76	78.63	86.95	113.89	1218.62	1694.46	1612.64	methenyltetrahydromethanopterin cyclohydrolase	gnl|CDD|225791;COG3252, COG3252, Methenyltetrahydromethanopterin cyclohydrolase [Coenzyme metabolism].
gene-MSBRM_RS03835	37.04	51.24	26.95	400.81	447.6	431.17	49.36	51.61	49.83	CoB--CoM heterodisulfide reductase subunit B	gnl|CDD|224959;COG2048, HdrB, Heterodisulfide reductase, subunit B [Energy production and conversion].
gene-MSBRM_RS03840	12.17	53.04	16.81	418.56	413.86	421	45.53	58.25	25.01	4Fe-4S dicluster domain-containing protein	gnl|CDD|224072;COG1150, HdrC, Heterodisulfide reductase, subunit C [Energy production and conversion].
gene-MSBRM_RS03845	42.51	38.05	42.94	402.67	484.03	463.77	45.76	21.38	36.87	FAD-dependent oxidoreductase	gnl|CDD|224070;COG1148, HdrA, Heterodisulfide reductase, subunit A and related polyferredoxins [Energy production and conversion].
gene-MSBRM_RS14590	5958.9	5897.25	5959.99	159.53	1892.28	906.11	1851.57	649.3	537.71	CO dehydrogenase/acetyl-CoA synthase complex subunit epsilon	gnl|CDD|224792;COG1880, CdhB, CO dehydrogenase/acetyl-CoA synthase epsilon subunit [Energy production and conversion].
gene-MSBRM_RS14605	804.76	690.38	703.88	330	254.21	239.09	331.91	116.37	111.36	CO dehydrogenase/acetyl-CoA synthase subunit delta	gnl|CDD|224980;COG2069, CdhD, CO dehydrogenase/acetyl-CoA synthase delta subunit (corrinoid Fe-S protein) [Energy production and conversion].
gene-MSBRM_RS14610	4229.88	5118.51	5218.6	2321.77	3053.52	1805.98	6154.98	2018.64	1672.21	acetyl-CoA decarbonylase/synthase complex subunit gamma	gnl|CDD|224373;COG1456, CdhE, CO dehydrogenase/acetyl-CoA synthase gamma subunit (corrinoid Fe-S protein) [Energy production and conversion].
gene-MSBRM_RS14585	5509.05	5726.55	5755.83	1302.56	1598.68	1773.75	2887.49	1172.84	868.85	CO dehydrogenase/acetyl-CoA synthase complex subunit alpha	gnl|CDD|224074;COG1152, CdhA, CO dehydrogenase/acetyl-CoA synthase alpha subunit [Energy production and conversion].
gene-MSBRM_RS13395	4582.45	6560.66	5066.41	2149.75	2162.46	2988.27	1529.53	1173.86	919.28	acetate kinase	gnl|CDD|223359;COG0282, ackA, Acetate kinase [Energy production and conversion].
gene-MSBRM_RS13400	4911.21	4570.56	4874.93	1451.15	1646.33	1167.55	1046.77	921.17	909.15	phosphate acetyltransferase	gnl|CDD|223357;COG0280, Pta, Phosphotransacetylase [Energy production and conversion].
gene-MSBRM_RS19030	381.52	799.1	345.54	45.12	222.51	321.93	298.23	388.45	358.09	monomethylamine:corrinoid methyltransferase	-
gene-MSBRM_RS01590	30.72	59.15	40.08	18.18	21.4	24.74	18143.7	41679.2	27316.4	methanol-5-hydroxybenzimidazolylcobamide methyltransferase	-
gene-MSBRM_RS05125	5353.96	13736.9	7719.72	2790.32	3275.16	4252.38	2428.87	6385.12	5875.43	[dimethylamine--corrinoid protein] Co-methyltransferase	-
gene-MSBRM_RS17565	960.19	1928.98	1051.04	166.07	440.29	570.33	655.34	1374.6	1264.13	methanol-5-hydroxybenzimidazolylcobamide methyltransferase	-
gene-MSBRM_RS12440	4834.64	6833.6	6905.97	443.78	6495.26	5977.09	3411.2	2536.58	2455.86	methanol-5-hydroxybenzimidazolylcobamide methyltransferase	-
gene-MSBRM_RS07340	89.68	80.34	59.46	9.48	7.71	11.98	131.26	152.24	166.14	SAM-dependent methyltransferase	-
gene-MSBRM_RS19510	17	14.02	15.71	2.28	5.11	8.73	117.43	115.07	132.52	monomethylamine:corrinoid methyltransferase	-
gene-MSBRM_RS00795	635.81	1715.52	663.72	167.11	124.91	100.2	1420.08	1057.15	1035.05	MtaA/CmuA family methyltransferase	gnl|CDD|223484;COG0407, HemE, Uroporphyrinogen-III decarboxylase [Coenzyme metabolism].
gene-MSBRM_RS17525	1120.74	2695.44	1105.92	142.78	177.82	128.06	2069.34	3145.63	3796.26	MtaA/CmuA family methyltransferase	gnl|CDD|223484;COG0407, HemE, Uroporphyrinogen-III decarboxylase [Coenzyme metabolism].
gene-MSBRM_RS03485	23.1	16.71	19.11	11.25	10.53	13.68	174.59	133.3	122.67	formylmethanofuran dehydrogenase subunit C	gnl|CDD|225128;COG2218, FwdC, Formylmethanofuran dehydrogenase subunit C [Energy production and conversion].
gene-MSBRM_RS02040	587.61	380.52	443.48	49.02	64.41	92.56	168.71	213.56	440.14	FmdE family protein	gnl|CDD|225102;COG2191, COG2191, Formylmethanofuran dehydrogenase subunit E [Energy production and conversion].
gene-MSBRM_RS02755	32.53	71.78	84.82	3.1	8.88	7.98	267.13	282.75	141.8	FmdE family protein	gnl|CDD|225102;COG2191, COG2191, Formylmethanofuran dehydrogenase subunit E [Energy production and conversion].
gene-MSBRM_RS00520	83.45	89.17	73.93	13.03	10.15	14.96	198.67	205.56	122.97	methyl coenzyme M reductase-arginine methyltransferase Mmp10	gnl|CDD|224540;COG1625, Mmp10, Fe-S oxidoreductase, related to NifB/MoaA family [Energy production and conversion].
gene-MSBRM_RS15965	856.73	835.93	585.77	124.28	417.83	449.12	3732.57	4176.9	1810.71	coenzyme F420 hydrogenase subunit gamma	gnl|CDD|224852;COG1941, FrhG, Coenzyme F420-reducing hydrogenase, gamma subunit [Energy production and conversion].
gene-MSBRM_RS17715	2055.72	2472.89	1433.56	158.71	627.31	714.22	4534.8	7032.82	4691.47	F420-dependent methylenetetrahydromethanopterin dehydrogenase	gnl|CDD|224838;COG1927, Mtd, Coenzyme F420-dependent N(5),N(10)-methenyltetrahydromethanopterin dehydrogenase [Energy production and conversion].
gene-MSBRM_RS18555	344.65	480.21	264.89	119.74	151.43	134.7	693.71	963.56	611.31	formylmethanofuran--tetrahydromethanopterin N-formyltransferase	gnl|CDD|224948;COG2037, Ftr, Formylmethanofuran:tetrahydromethanopterin formyltransferase [Energy production and conversion].
gene-MSBRM_RS14870	76.19	113.84	49.19	2.58	34.95	49.83	120.22	100.01	81.98	nickel-dependent hydrogenase large subunit	gnl|CDD|225800;COG3261, HycE, Ni,Fe-hydrogenase III large subunit [Energy production and conversion].
gene-MSBRM_RS17070	106.02	159.3	75.05	25.23	84.32	22.08	1070.49	606.7	381.32	Coenzyme F420 hydrogenase/dehydrogenase%2C beta subunit C-terminal domain	gnl|CDD|223966;COG1035, FrhB, Coenzyme F420-reducing hydrogenase, beta subunit [Energy production and conversion].
gene-MSBRM_RS02065	1458.98	1300.79	1177.66	22.19	529.4	432.69	1466.54	1934.92	1308.93	formylmethanofuran dehydrogenase subunit B	gnl|CDD|223960;COG1029, FwdB, Formylmethanofuran dehydrogenase subunit B [Energy production and conversion].
gene-MSBRM_RS18555	344.65	480.21	264.89	19.74	151.43	134.7	693.71	963.56	611.31	formylmethanofuran--tetrahydromethanopterin N-formyltransferase	gnl|CDD|224948;COG2037, Ftr, Formylmethanofuran:tetrahydromethanopterin formyltransferase [Energy production and conversion].
Note：The methanogenic genes with FPKM values >100 in at least one treatment are shown.

## Sheet: Table S4
Supplementary table 4. The transcript abundance of key non-methanogenic genes under three distinct substrate treatments.
Gene ID	Acetate-group_FPKM			H2/CO2-group_FPKM			Methanol-group_FPKM			Functional annotation	COG ID
	R1	R2	R3	R1	R2	R3	R1	R2	R3
gene-MSBRM_RS16805	216.64	512.38	252.33	95.7	101.74	214.37	399.51	377.46	531.87	protein translocase SEC61 complex subunit gamma	gnl|CDD|225292;COG2443, Sss1, Preprotein translocase subunit Sss1 [Intracellular trafficking and secretion].
gene-MSBRM_RS07360	923.99	897.8	999.88	56.1	312.09	211.73	686.69	624.25	526.01	twin-arginine translocase TatA/TatE family subunit	gnl|CDD|224739;COG1826, TatA, Sec-independent protein secretion pathway components [Intracellular trafficking and secretion].
gene-MSBRM_RS19330	217.62	447.91	365.24	88.77	252.57	192.74	135.15	102.17	130.21	twin-arginine translocase TatA/TatE family subunit	gnl|CDD|224739;COG1826, TatA, Sec-independent protein secretion pathway components [Intracellular trafficking and secretion].
gene-MSBRM_RS02855	20.68	70.05	26.92	6.8	29.69	40.18	187.48	189.67	178.71	DPP IV N-terminal domain-containing protein	gnl|CDD|223893;COG0823, TolB, Periplasmic component of the Tol biopolymer transport system [Intracellular trafficking and secretion].
gene-MSBRM_RS06330	114.41	223.71	81.61	4.77	10.94	21.17	242.2	310.43	350.59	TolB family protein	gnl|CDD|223893;COG0823, TolB, Periplasmic component of the Tol biopolymer transport system [Intracellular trafficking and secretion].
gene-MSBRM_RS07370	85.86	90.62	71.94	3.4	6.74	6.07	265.06	201.73	102.69	twin-arginine translocase subunit TatC	gnl|CDD|223876;COG0805, TatC, Sec-independent protein secretion pathway component TatC [Intracellular trafficking and secretion].
gene-MSBRM_RS07380	160.14	186.25	134.56	9.57	16.23	23.72	305.71	205.66	209.62	Sec-independent protein translocase TatC	gnl|CDD|223876;COG0805, TatC, Sec-independent protein secretion pathway component TatC [Intracellular trafficking and secretion].
gene-MSBRM_RS00755	295.78	498.18	330.87	129	170.97	210.7	1680.99	1325.92	933.27	preprotein translocase subunit SecD	gnl|CDD|223419;COG0342, SecD, Preprotein translocase subunit SecD [Intracellular trafficking and secretion].
gene-MSBRM_RS00750	478.35	632.51	530.58	230.99	210.38	183.12	2650.37	1982.78	1267.67	protein translocase subunit SecF	gnl|CDD|223418;COG0341, SecF, Preprotein translocase subunit SecF [Intracellular trafficking and secretion].
gene-MSBRM_RS13740	1595.86	1398.24	1462.94	144.55	290.05	298.09	4301.62	3657.96	3545.04	preprotein translocase subunit SecY	gnl|CDD|223279;COG0201, SecY, Preprotein translocase subunit SecY [Intracellular trafficking and secretion].
gene-MSBRM_RS12300	40.08	30.87	21.22	1.84	4.14	5.76	192.03	140.95	53.78	saccharopine dehydrogenase NADP-binding domain-containing protein	gnl|CDD|227626;COG5310, COG5310, Homospermidine synthase [Secondary metabolites biosynthesis, transport, and catabolism].
gene-MSBRM_RS08335	83.74	90.59	57.24	4.26	39.33	41.92	134.36	142.05	99.7	NAD(P)/FAD-dependent oxidoreductase	gnl|CDD|224154;COG1233, COG1233, Phytoene dehydrogenase and related proteins [Secondary metabolites biosynthesis, transport, and catabolism].
gene-MSBRM_RS02400	68.23	87.34	57.57	9.41	21.24	30.04	221.88	178.63	153.83	class I SAM-dependent methyltransferase	gnl|CDD|223574;COG0500, SmtA, SAM-dependent methyltransferases [Secondary metabolites biosynthesis, transport, and catabolism / General function prediction only].
gene-MSBRM_RS13095	11.64	103	84.19	5.55	22.03	25.47	197.6	326.18	271.72	class I SAM-dependent methyltransferase	gnl|CDD|223574;COG0500, SmtA, SAM-dependent methyltransferases [Secondary metabolites biosynthesis, transport, and catabolism / General function prediction only].
gene-MSBRM_RS16080	17.48	84.49	53.67	4.62	6.74	11	244.5	204.48	183.73	class I SAM-dependent methyltransferase	gnl|CDD|223574;COG0500, SmtA, SAM-dependent methyltransferases [Secondary metabolites biosynthesis, transport, and catabolism / General function prediction only].
gene-MSBRM_RS02245	273.15	353.2	386.44	26.48	111.12	88.52	867.93	936.37	341.85	fumarylacetoacetate hydrolase family protein	gnl|CDD|223257;COG0179, MhpD, 2-keto-4-pentenoate hydratase/2-oxohepta-3-ene-1,7-dioic acid hydratase (catechol pathway) [Secondary metabolites biosynthesis, transport, and catabolism].
gene-MSBRM_RS13275	299.74	257.33	339.35	12.57	149.44	80.4	107.39	142.35	198.3	nucleoside 2-deoxyribosyltransferase	gnl|CDD|226140;COG3613, COG3613, Nucleoside 2-deoxyribosyltransferase [Nucleotide transport and metabolism].
gene-MSBRM_RS07145	40.54	104.1	23.71	4.32	6.03	13.53	192.67	154.69	159.22	phosphoribosylformylglycinamidine synthase subunit PurS	gnl|CDD|224741;COG1828, PurS, Phosphoribosylformylglycinamidine (FGAM) synthase, PurS component [Nucleotide transport and metabolism].
gene-MSBRM_RS17945	86.23	167.48	95.61	3.85	11.54	16.77	260.75	192.03	119.33	aspartate carbamoyltransferase regulatory subunit	gnl|CDD|224695;COG1781, PyrI, Aspartate carbamoyltransferase, regulatory subunit [Nucleotide transport and metabolism].
gene-MSBRM_RS13715	330.14	394.22	254.02	6.23	20.31	27.43	991.11	946.86	701.92	AAA family ATPase	gnl|CDD|224027;COG1102, Cmk, Cytidylate kinase [Nucleotide transport and metabolism].
gene-MSBRM_RS04605	1013.65	1471.65	1126.28	175.93	1240.58	1024.01	698.49	627.4	926.85	orotate phosphoribosyltransferase-like protein	gnl|CDD|223925;COG0856, COG0856, Orotate phosphoribosyltransferase homologs [Nucleotide transport and metabolism].
gene-MSBRM_RS16465	112.4	148.99	90.84	10.67	53.02	53.96	186.9	146.99	123.17	orotate phosphoribosyltransferase-like protein	gnl|CDD|223925;COG0856, COG0856, Orotate phosphoribosyltransferase homologs [Nucleotide transport and metabolism].
gene-MSBRM_RS10145	89.62	98.68	91.7	4.11	57.45	39.37	115.38	186.58	175.16	bifunctional metallophosphatase/5'-nucleotidase	gnl|CDD|223808;COG0737, UshA, 5'-nucleotidase/2',3'-cyclic phosphodiesterase and related esterases [Nucleotide transport and metabolism].
gene-MSBRM_RS01390	37.44	50.35	22.11	8.61	11.04	21.22	182.79	188.3	199.11	UMP kinase	gnl|CDD|223602;COG0528, PyrH, Uridylate kinase [Nucleotide transport and metabolism].
gene-MSBRM_RS12235	32.34	47.73	27.74	3.92	13.29	11.52	173.42	168.91	86.32	CTP synthase (glutamine hydrolyzing)	gnl|CDD|223578;COG0504, PyrG, CTP synthase (UTP-ammonia lyase) [Nucleotide transport and metabolism].
gene-MSBRM_RS12255	68.8	68.8	57.1	4.07	5.95	8.27	216.67	165.39	66.62	orotate phosphoribosyltransferase	gnl|CDD|223537;COG0461, PyrE, Orotate phosphoribosyltransferase [Nucleotide transport and metabolism].
gene-MSBRM_RS04355	172.31	210.63	232.16	28.86	131.03	104.96	1757.95	1523.9	401.76	orotidine-5'-phosphate decarboxylase	gnl|CDD|223361;COG0284, PyrF, Orotidine-5'-phosphate decarboxylase [Nucleotide transport and metabolism].
gene-MSBRM_RS10850	43.04	53.95	38.75	4.5	11.27	12.38	235.74	159.2	99.72	HD domain-containing protein	gnl|CDD|223326;COG0248, GppA, Exopolyphosphatase [Nucleotide transport and metabolism / Inorganic ion transport and metabolism].
gene-MSBRM_RS16390	69.35	145.95	78.79	15.24	43.54	62.34	695.07	776.28	288.02	phosphoribosylaminoimidazolesuccinocarboxamide synthase	gnl|CDD|223230;COG0152, PurC, Phosphoribosylaminoimidazolesuccinocarboxamide (SAICAR) synthase [Nucleotide transport and metabolism].
gene-MSBRM_RS12265	92.44	120.05	92.62	8.63	34.43	45.21	407.02	378.89	202	phosphoribosylamine--glycine ligase	gnl|CDD|223229;COG0151, PurD, Phosphoribosylamine-glycine ligase [Nucleotide transport and metabolism].
gene-MSBRM_RS06085	188.02	301.4	178.93	24.45	73.17	152.35	1201.68	1513.37	777.06	nucleoside-diphosphate kinase	gnl|CDD|223183;COG0105, Ndk, Nucleoside diphosphate kinase [Nucleotide transport and metabolism].
gene-MSBRM_RS03250	113.53	125.67	106.01	5.12	30.96	31.25	155.53	133.36	117.33	adenylosuccinate synthase	gnl|CDD|223182;COG0104, PurA, Adenylosuccinate synthase [Nucleotide transport and metabolism].
gene-MSBRM_RS07140	70.83	135.66	49.83	3.29	9.6	17.46	330.77	264	239.12	phosphoribosylformylglycinamidine synthase subunit PurQ	gnl|CDD|223125;COG0047, PurL, Phosphoribosylformylglycinamidine (FGAM) synthase, glutamine amidotransferase domain [Nucleotide transport and metabolism].
gene-MSBRM_RS06870	277.37	442.11	241.16	34.14	99.2	133.29	795.64	827.34	677.68	amidophosphoribosyltransferase	gnl|CDD|223112;COG0034, PurF, Glutamine phosphoribosylpyrophosphate amidotransferase [Nucleotide transport and metabolism].
gene-MSBRM_RS17195	74.31	103.19	71.08	11.94	41	45.83	257.17	231.4	99.87	adenylosuccinate lyase	gnl|CDD|223094;COG0015, PurB, Adenylosuccinate lyase [Nucleotide transport and metabolism].
gene-MSBRM_RS09790	267.93	484.99	278.33	4.82	23.66	33.61	456.41	453.31	369.44	S-methyl-5'-thioadenosine phosphorylase	gnl|CDD|223084;COG0005, Pnp, Purine nucleoside phosphorylase [Nucleotide transport and metabolism].
gene-MSBRM_RS11715	37.3	52.34	30.45	0.5	1.26	2.53	278.61	161.62	131.29	acyltransferase family protein	gnl|CDD|224748;COG1835, COG1835, Predicted acyltransferases [Lipid metabolism].
gene-MSBRM_RS07355	145.67	209.05	131.77	12.27	26.79	34.73	143.69	91.14	79.68	NUDIX domain-containing protein	gnl|CDD|224360;COG1443, Idi, Isopentenyldiphosphate isomerase [Lipid metabolism].
gene-MSBRM_RS18295	115.91	227.02	110.52	9.22	28.67	40.92	375.71	392.34	234.25	inositol-3-phosphate synthase	gnl|CDD|224180;COG1260, INO1, Myo-inositol-1-phosphate synthase [Lipid metabolism].
gene-MSBRM_RS00640	60.88	98.5	43.49	2.34	4.54	8.12	115.27	189.21	113.57	archaetidylserine synthase	gnl|CDD|224104;COG1183, PssA, Phosphatidylserine synthase [Lipid metabolism].
gene-MSBRM_RS00635	373.1	352.83	347.28	27.32	81.96	70.03	891.66	793.69	430.04	phosphatidylserine decarboxylase	gnl|CDD|223760;COG0688, Psd, Phosphatidylserine decarboxylase [Lipid metabolism].
gene-MSBRM_RS01835	340.71	351.41	373.02	21.93	29.25	56.6	924.92	600.68	431.4	CDP-alcohol phosphatidyltransferase family protein	gnl|CDD|223632;COG0558, PgsA, Phosphatidylglycerophosphate synthase [Lipid metabolism].
gene-MSBRM_RS09845	174.23	174.11	157.42	32.49	89.66	70.67	89.04	155.93	35.6	ABC transporter ATP-binding protein	gnl|CDD|224059;COG1136, SalX, ABC-type antimicrobial peptide transport system, ATPase component [Defense mechanisms].
gene-MSBRM_RS10240	219.24	443.42	217.15	1.99	8.44	15.7	69.8	499.91	765.96	ATP-binding cassette domain-containing protein	gnl|CDD|224059;COG1136, SalX, ABC-type antimicrobial peptide transport system, ATPase component [Defense mechanisms].
gene-MSBRM_RS17135	101.34	83.97	74	112.64	164.6	180.24	559.57	350.08	287.72	ABC transporter ATP-binding protein	gnl|CDD|224059;COG1136, SalX, ABC-type antimicrobial peptide transport system, ATPase component [Defense mechanisms].
gene-MSBRM_RS17030	117.51	110.55	134.9	0.52	0.34	1.16	64.48	76.24	36.78	ABC transporter ATP-binding protein	gnl|CDD|224054;COG1131, CcmA, ABC-type multidrug transport system, ATPase component [Defense mechanisms].
gene-MSBRM_RS06125	119.14	97.02	89.22	4.98	15.81	19.19	735.2	561.82	227.93	ABC transporter permease	gnl|CDD|223912;COG0842, COG0842, ABC-type multidrug transport system, permease component [Defense mechanisms].
gene-MSBRM_RS17120	28.25	44.89	32.85	4.49	9.39	11.62	100.13	40.23	56.82	ABC transporter permease	gnl|CDD|223912;COG0842, COG0842, ABC-type multidrug transport system, permease component [Defense mechanisms].
gene-MSBRM_RS08505	30.56	22.37	20.42	2.59	9.78	11.78	199.99	187.37	109.35	MATE family efflux transporter	gnl|CDD|223608;COG0534, NorM, Na+-driven multidrug efflux pump [Defense mechanisms].
gene-MSBRM_RS14600	237.2	371.65	170.95	4.6	22.02	31.44	124.22	44.14	25.97	AAA family ATPase	gnl|CDD|226166;COG3640, CooC, CO dehydrogenase maturation factor [Cell division and chromosome partitioning].
gene-MSBRM_RS15740	136.14	202.85	150.69	19.03	31.06	50.15	384.57	542.02	274.92	methyltransferase domain-containing protein	gnl|CDD|225139;COG2230, Cfa, Cyclopropane fatty acid synthase and related methyltransferases [Cell envelope biogenesis, outer membrane].
gene-MSBRM_RS05535	154.79	385.04	165.48	2.66	7.61	27.12	79.34	257.98	130.83	dTDP-4-dehydrorhamnose 3%2C5-epimerase family protein	gnl|CDD|224810;COG1898, RfbC, dTDP-4-dehydrorhamnose 3,5-epimerase and related enzymes [Cell envelope biogenesis, outer membrane].
gene-MSBRM_RS01915	231.98	356.19	207.31	9.7	51.99	75.67	1104.28	1269.16	644.98	COG1361 S-layer family protein	gnl|CDD|224280;COG1361, COG1361, S-layer domain [Cell envelope biogenesis, outer membrane].
gene-MSBRM_RS11845	42.13	62.07	57.44	6.58	23.34	22.13	107.37	181.33	164.14	PAS domain-containing protein	gnl|CDD|224271;COG1352, CheR, Methylase of chemotaxis methyl-accepting proteins [Cell motility and secretion / Signal transduction mechanisms].
gene-MSBRM_RS08545	14.13	13.85	11.79	0.67	2.23	3.13	436.47	205.15	298.44	LrgB family protein	gnl|CDD|224265;COG1346, LrgB, Putative effector of murein hydrolase [Cell envelope biogenesis, outer membrane].
gene-MSBRM_RS04295	43.71	71.58	41.51	2.17	6.58	6.15	115.2	163.63	133.5	glycosyltransferase family 2 protein	gnl|CDD|224136;COG1215, COG1215, Glycosyltransferases, probably involved in cell wall biogenesis [Cell envelope biogenesis, outer membrane].
gene-MSBRM_RS12495	11.85	9.79	6.5	2.2	2.69	3.76	109.99	177.8	128.16	glycosyltransferase family 2 protein	gnl|CDD|224136;COG1215, COG1215, Glycosyltransferases, probably involved in cell wall biogenesis [Cell envelope biogenesis, outer membrane].
gene-MSBRM_RS18090	141.77	221.7	99.74	6.2	7.96	16.37	781.96	547.73	455.63	glycosyltransferase family 2 protein	gnl|CDD|224136;COG1215, COG1215, Glycosyltransferases, probably involved in cell wall biogenesis [Cell envelope biogenesis, outer membrane].
gene-MSBRM_RS04200	202.95	403.89	176.45	14.76	11.4	21.91	466.56	413.24	322.4	GDP-mannose 4%2C6-dehydratase	gnl|CDD|224014;COG1089, Gmd, GDP-D-mannose dehydratase [Cell envelope biogenesis, outer membrane].
gene-MSBRM_RS14425	96.67	164.09	91.9	3.16	28.64	38.26	270.73	232.29	207.78	dTDP-glucose 4%2C6-dehydratase	gnl|CDD|224013;COG1088, RfbB, dTDP-D-glucose 4,6-dehydratase [Cell envelope biogenesis, outer membrane].
gene-MSBRM_RS03045	160.52	698.83	455.11	26.57	153.05	299.12	354.78	915.01	812.24	coenzyme F430 synthase	gnl|CDD|223841;COG0770, MurF, UDP-N-acetylmuramyl pentapeptide synthase [Cell envelope biogenesis, outer membrane].
gene-MSBRM_RS01705	232.26	298.25	268.72	21.32	53.63	64.89	706.53	603.97	467.07	site-2 protease family protein	gnl|CDD|223821;COG0750, COG0750, Predicted membrane-associated Zn-dependent proteases 1 [Cell envelope biogenesis, outer membrane].
gene-MSBRM_RS11275	74.85	176.9	83.1	17.18	35.37	48.32	145.44	132.14	113.34	site-2 protease family protein	gnl|CDD|223821;COG0750, COG0750, Predicted membrane-associated Zn-dependent proteases 1 [Cell envelope biogenesis, outer membrane].
gene-MSBRM_RS04130	81.34	171.13	77.77	1.67	3.49	9.8	184.61	99.72	194.24	GDP-mannose dehydrogenase	gnl|CDD|223749;COG0677, WecC, UDP-N-acetyl-D-mannosaminuronate dehydrogenase [Cell envelope biogenesis, outer membrane].
gene-MSBRM_RS12830	97.78	88.42	78.61	19.06	26.64	39.41	732.86	386.6	302.1	adenylyltransferase/cytidyltransferase family protein	gnl|CDD|223688;COG0615, TagD, Cytidylyltransferase [Cell envelope biogenesis, outer membrane / Lipid metabolism].
gene-MSBRM_RS16890	277.05	308.28	286.45	27.25	100.96	125.18	906.54	965.71	626.65	Mrp/NBP35 family ATP-binding protein	gnl|CDD|223563;COG0489, Mrp, ATPases involved in chromosome partitioning [Cell division and chromosome partitioning].
gene-MSBRM_RS04190	91.14	124.93	96.33	5.61	13.77	13.34	415.1	352.03	195.63	glycosyltransferase family 2 protein	gnl|CDD|223539;COG0463, WcaA, Glycosyltransferases involved in cell wall biogenesis [Cell envelope biogenesis, outer membrane].
gene-MSBRM_RS16710	41.1	110.84	37.7	5.93	7.14	15.05	220.97	215.06	119.5	S-layer glycoprotein N-glycosyltransferase AglJ	gnl|CDD|223539;COG0463, WcaA, Glycosyltransferases involved in cell wall biogenesis [Cell envelope biogenesis, outer membrane].
gene-MSBRM_RS17780	24.74	45.6	26.34	24.15	24.14	37.25	123.27	158.89	147.29	glycosyltransferase	gnl|CDD|223539;COG0463, WcaA, Glycosyltransferases involved in cell wall biogenesis [Cell envelope biogenesis, outer membrane].
gene-MSBRM_RS18085	38.26	114.97	40.08	9.94	12.96	18.55	258.48	239.35	98.01	glycosyltransferase family 2 protein	gnl|CDD|223539;COG0463, WcaA, Glycosyltransferases involved in cell wall biogenesis [Cell envelope biogenesis, outer membrane].
gene-MSBRM_RS04135	269.01	513.91	263.24	5.74	28.36	47.63	512.03	649.75	462.78	SDR family oxidoreductase	gnl|CDD|223528;COG0451, WcaG, Nucleoside-diphosphate-sugar epimerases [Cell envelope biogenesis, outer membrane / Carbohydrate transport and metabolism].
gene-MSBRM_RS18025	30.34	57.11	24.84	1.14	2.41	6.61	101.59	129.33	196.36	NAD-dependent epimerase/dehydratase family protein	gnl|CDD|223528;COG0451, WcaG, Nucleoside-diphosphate-sugar epimerases [Cell envelope biogenesis, outer membrane / Carbohydrate transport and metabolism].
gene-MSBRM_RS18100	12.91	21.45	9.79	3.01	3.38	5.36	149.42	104.77	50.26	glycosyltransferase	gnl|CDD|223515;COG0438, RfaG, Glycosyltransferase [Cell envelope biogenesis, outer membrane].
gene-MSBRM_RS18105	51.31	67.34	46.86	2.96	4.65	6.82	206.07	164.21	139.42	glycosyltransferase family 4 protein	gnl|CDD|223515;COG0438, RfaG, Glycosyltransferase [Cell envelope biogenesis, outer membrane].
gene-MSBRM_RS10970	43.7	46.91	40.89	1.95	13.9	13.95	116.27	122.91	77.73	amidohydrolase family protein	gnl|CDD|223479;COG0402, SsnA, Cytosine deaminase and related metal-dependent hydrolases [Nucleotide transport and metabolism / General function prediction only].
gene-MSBRM_RS04265	47.96	55.68	37.77	1.36	3.9	4.3	104.46	99.55	104.53	UDP-N-acetylglucosamine 2-epimerase (non-hydrolyzing)	gnl|CDD|223458;COG0381, WecB, UDP-N-acetylglucosamine 2-epimerase [Cell envelope biogenesis, outer membrane].
gene-MSBRM_RS16810	648.48	926.72	663.67	59.26	560.62	460.53	1023.05	1151.94	663.38	cell division protein FtsZ	gnl|CDD|223284;COG0206, FtsZ, Cell division GTPase [Cell division and chromosome partitioning].
gene-MSBRM_RS20120	79.97	168.11	61.85	19.04	23.52	43.34	381.81	391.78	238.34	6-phospho-3-hexuloisomerase	gnl|CDD|223865;COG0794, GutQ, Predicted sugar phosphate isomerase involved in capsule formation [Cell envelope biogenesis, outer membrane].
gene-MSBRM_RS05145	357.22	553.1	496.7	24.46	70.12	55.54	660.11	557.41	285.94	PAS domain-containing protein	gnl|CDD|226434;COG3920, COG3920, Signal transduction histidine kinase [Signal transduction mechanisms].
gene-MSBRM_RS08655	121.83	186.87	99.51	9.89	14.85	22.84	202.56	207.28	113.08	PAS domain-containing protein	gnl|CDD|225112;COG2202, AtoS, FOG: PAS/PAC domain [Signal transduction mechanisms].
gene-MSBRM_RS05155	96.81	267.31	142.96	77.02	46.03	106.59	86.22	117.12	108.3	response regulator	gnl|CDD|223855;COG0784, CheY, FOG: CheY-like receiver [Signal transduction mechanisms].
gene-MSBRM_RS06635	130.23	265.44	202.09	6.61	76.38	82.49	65.17	50.86	58.79	response regulator	gnl|CDD|223855;COG0784, CheY, FOG: CheY-like receiver [Signal transduction mechanisms].
gene-MSBRM_RS00885	89.57	146.31	87.21	24.07	27	52.4	222.41	230.08	161.19	universal stress protein	gnl|CDD|223662;COG0589, UspA, Universal stress protein UspA and related nucleotide-binding proteins [Signal transduction mechanisms].
gene-MSBRM_RS07985	80.84	101.99	53.2	5.39	12.76	13.48	237.05	151.05	107.8	universal stress protein	gnl|CDD|223662;COG0589, UspA, Universal stress protein UspA and related nucleotide-binding proteins [Signal transduction mechanisms].
gene-MSBRM_RS11325	243.65	366.04	259.56	4.7	34.51	36.85	510.02	532.54	321.72	PKD domain-containing protein	gnl|CDD|227207;COG4870, COG4870, Cysteine protease [Posttranslational modification, protein turnover, chaperones].
gene-MSBRM_RS04360	38.08	68.84	34.29	9.12	25.05	31.51	354.41	335.82	169.37	deoxyhypusine synthase	gnl|CDD|224811;COG1899, DYS1, Deoxyhypusine synthase [Posttranslational modification, protein turnover, chaperones].
gene-MSBRM_RS13060	25.64	51.78	17.83	4.31	6.01	13.57	200.8	184.11	189.15	deoxyhypusine synthase	gnl|CDD|224811;COG1899, DYS1, Deoxyhypusine synthase [Posttranslational modification, protein turnover, chaperones].
gene-MSBRM_RS14540	1294.16	699.38	1256.42	76.49	506.13	381.5	1254.97	1255.04	1472.61	prefoldin subunit beta	gnl|CDD|224300;COG1382, GimC, Prefoldin, chaperonin cofactor [Posttranslational modification, protein turnover, chaperones].
gene-MSBRM_RS03235	72.63	91.09	62.36	18.3	49.55	51.66	187.86	179.9	182.45	proteasome-activating nucleotidase	gnl|CDD|224143;COG1222, RPT1, ATP-dependent 26S proteasome regulatory subunit [Posttranslational modification, protein turnover, chaperones].
gene-MSBRM_RS16820	913.25	1693.91	1200.96	253	496.72	561.11	814.73	809.57	788.81	proteasome-activating nucleotidase	gnl|CDD|224143;COG1222, RPT1, ATP-dependent 26S proteasome regulatory subunit [Posttranslational modification, protein turnover, chaperones].
gene-MSBRM_RS07350	127.33	254.11	119.94	41.09	149.33	112.4	143.67	116.81	68.96	AmmeMemoRadiSam system radical SAM enzyme	gnl|CDD|224101;COG1180, PflA, Pyruvate-formate lyase-activating enzyme [Posttranslational modification, protein turnover, chaperones].
gene-MSBRM_RS16290	28.39	91.76	16.32	2.86	4.73	15.74	767.89	680.03	539.17	radical SAM protein	gnl|CDD|224101;COG1180, PflA, Pyruvate-formate lyase-activating enzyme [Posttranslational modification, protein turnover, chaperones].
gene-MSBRM_RS12175	404.02	752.47	488	40.7	211.32	310.37	1164.73	1029.5	627.63	ATP-dependent protease LonB	gnl|CDD|223994;COG1067, LonB, Predicted ATP-dependent protease [Posttranslational modification, protein turnover, chaperones].
gene-MSBRM_RS09375	147.92	178.31	115.73	4.01	35.55	32.53	602.63	687.96	345.38	peptidylprolyl isomerase	gnl|CDD|223976;COG1047, SlpA, FKBP-type peptidyl-prolyl cis-trans isomerases 2 [Posttranslational modification, protein turnover, chaperones].
gene-MSBRM_RS07650	85.1	434.83	82.76	28.85	67.75	84.57	122.01	127.07	184.53	thioredoxin family protein	gnl|CDD|223767;COG0695, GrxC, Glutaredoxin and related proteins [Posttranslational modification, protein turnover, chaperones].
gene-MSBRM_RS10745	137.96	297.19	157	10.48	59.99	95.6	383.17	481.08	236.36	archaeal proteasome endopeptidase complex subunit alpha	gnl|CDD|223711;COG0638, PRE1, 20S proteasome, alpha and beta subunits [Posttranslational modification, protein turnover, chaperones].
gene-MSBRM_RS14640	187.31	198.08	112.97	15.78	65.84	60.39	467.57	618.79	204.82	archaeal proteasome endopeptidase complex subunit beta	gnl|CDD|223711;COG0638, PRE1, 20S proteasome, alpha and beta subunits [Posttranslational modification, protein turnover, chaperones].
gene-MSBRM_RS16445	139.18	176.34	154.09	10.3	34.19	31.28	248.88	183.29	200.49	signal peptide peptidase SppA	gnl|CDD|223689;COG0616, SppA, Periplasmic serine proteases (ClpP class) [Posttranslational modification, protein turnover, chaperones / Intracellular trafficking and secretion].
gene-MSBRM_RS14930	39.02	50.64	38.73	2.18	9.05	13.05	169.35	177.84	86.76	7-carboxy-7-deazaguanine synthase QueE	gnl|CDD|223675;COG0602, NrdG, Organic radical activating enzymes [Posttranslational modification, protein turnover, chaperones].
gene-MSBRM_RS01645	54.57	62.04	45.49	357.86	315.61	438.2	70.71	62.53	69.66	cysteine desulfurase	gnl|CDD|223594;COG0520, csdA, Selenocysteine lyase/Cysteine desulfurase [Posttranslational modification, protein turnover, chaperones].
gene-MSBRM_RS00565	131.85	388.9	195.16	178.03	538.99	731.75	321.14	360.79	165.49	zinc metalloprotease HtpX	gnl|CDD|223575;COG0501, HtpX, Zn-dependent protease with chaperone function [Posttranslational modification, protein turnover, chaperones].
gene-MSBRM_RS05905	61.29	82.4	43.75	7.65	8.34	19.73	296.04	171.12	155.01	cytochrome c biogenesis CcdA family protein	gnl|CDD|223856;COG0785, CcdA, Cytochrome c biogenesis protein [Posttranslational modification, protein turnover, chaperones].
gene-MSBRM_RS16880	348.77	716.4	333.44	36.21	46.77	87.25	368.32	432.11	372.9	cytochrome c biogenesis CcdA family protein	gnl|CDD|223856;COG0785, CcdA, Cytochrome c biogenesis protein [Posttranslational modification, protein turnover, chaperones].
gene-MSBRM_RS11325	243.65	366.04	259.56	4.7	34.51	36.85	510.02	532.54	321.72	PKD domain-containing protein	gnl|CDD|227207;COG4870, COG4870, Cysteine protease [Posttranslational modification, protein turnover, chaperones].
gene-MSBRM_RS04360	38.08	68.84	34.29	9.12	25.05	31.51	354.41	335.82	169.37	deoxyhypusine synthase	gnl|CDD|224811;COG1899, DYS1, Deoxyhypusine synthase [Posttranslational modification, protein turnover, chaperones].
gene-MSBRM_RS13060	25.64	51.78	17.83	4.31	6.01	13.57	200.8	184.11	89.15	deoxyhypusine synthase	gnl|CDD|224811;COG1899, DYS1, Deoxyhypusine synthase [Posttranslational modification, protein turnover, chaperones].
gene-MSBRM_RS14540	1294.16	699.38	1256.42	76.49	506.13	381.5	1254.97	1255.04	1472.61	prefoldin subunit beta	gnl|CDD|224300;COG1382, GimC, Prefoldin, chaperonin cofactor [Posttranslational modification, protein turnover, chaperones].
gene-MSBRM_RS03235	72.63	91.09	62.36	18.3	49.55	51.66	187.86	179.9	182.45	proteasome-activating nucleotidase	gnl|CDD|224143;COG1222, RPT1, ATP-dependent 26S proteasome regulatory subunit [Posttranslational modification, protein turnover, chaperones].
gene-MSBRM_RS16820	913.25	1693.91	1200.96	253	496.72	561.11	814.73	809.57	788.81	proteasome-activating nucleotidase	gnl|CDD|224143;COG1222, RPT1, ATP-dependent 26S proteasome regulatory subunit [Posttranslational modification, protein turnover, chaperones].
gene-MSBRM_RS07350	127.33	254.11	119.94	41.09	149.33	112.4	143.67	116.81	68.96	AmmeMemoRadiSam system radical SAM enzyme	gnl|CDD|224101;COG1180, PflA, Pyruvate-formate lyase-activating enzyme [Posttranslational modification, protein turnover, chaperones].
gene-MSBRM_RS16290	28.39	91.76	16.32	2.86	4.73	15.74	767.89	680.03	539.17	radical SAM protein	gnl|CDD|224101;COG1180, PflA, Pyruvate-formate lyase-activating enzyme [Posttranslational modification, protein turnover, chaperones].
gene-MSBRM_RS12175	404.02	752.47	488	40.7	211.32	310.37	1164.73	1029.5	627.63	ATP-dependent protease LonB	gnl|CDD|223994;COG1067, LonB, Predicted ATP-dependent protease [Posttranslational modification, protein turnover, chaperones].
gene-MSBRM_RS09375	147.92	178.31	115.73	4.01	35.55	32.53	602.63	687.96	345.38	peptidylprolyl isomerase	gnl|CDD|223976;COG1047, SlpA, FKBP-type peptidyl-prolyl cis-trans isomerases 2 [Posttranslational modification, protein turnover, chaperones].
gene-MSBRM_RS07650	85.1	434.83	82.76	28.85	67.75	84.57	122.01	127.07	184.53	thioredoxin family protein	gnl|CDD|223767;COG0695, GrxC, Glutaredoxin and related proteins [Posttranslational modification, protein turnover, chaperones].
gene-MSBRM_RS10745	137.96	297.19	157	10.48	59.99	95.6	383.17	481.08	236.36	archaeal proteasome endopeptidase complex subunit alpha	gnl|CDD|223711;COG0638, PRE1, 20S proteasome, alpha and beta subunits [Posttranslational modification, protein turnover, chaperones].
gene-MSBRM_RS14640	187.31	198.08	112.97	15.78	65.84	60.39	467.57	618.79	204.82	archaeal proteasome endopeptidase complex subunit beta	gnl|CDD|223711;COG0638, PRE1, 20S proteasome, alpha and beta subunits [Posttranslational modification, protein turnover, chaperones].
gene-MSBRM_RS16445	139.18	176.34	154.09	10.3	34.19	31.28	248.88	183.29	200.49	signal peptide peptidase SppA	gnl|CDD|223689;COG0616, SppA, Periplasmic serine proteases (ClpP class) [Posttranslational modification, protein turnover, chaperones / Intracellular trafficking and secretion].
gene-MSBRM_RS00565	131.85	388.9	195.16	178.03	538.99	731.75	321.14	360.79	165.49	zinc metalloprotease HtpX	gnl|CDD|223575;COG0501, HtpX, Zn-dependent protease with chaperone function [Posttranslational modification, protein turnover, chaperones].
gene-MSBRM_RS07645	287.99	601.58	354.54	13.39	90.06	121.58	300.09	347.18	337.26	thioredoxin-disulfide reductase	gnl|CDD|223566;COG0492, TrxB, Thioredoxin reductase [Posttranslational modification, protein turnover, chaperones].
gene-MSBRM_RS06445	71.68	164.51	81.4	28.83	52.94	73.17	417.37	263.22	202.13	molecular chaperone DnaJ	gnl|CDD|223560;COG0484, DnaJ, DnaJ-class molecular chaperone with C-terminal Zn finger domain [Posttranslational modification, protein turnover, chaperones].
gene-MSBRM_RS00470	70.09	149.28	87.41	801.11	855.61	951.28	252.88	123.45	123.39	CDC48 family AAA ATPase	gnl|CDD|223540;COG0464, SpoVK, ATPases of the AAA+ class [Posttranslational modification, protein turnover, chaperones].
gene-MSBRM_RS05415	98.77	281.8	103.32	11.94	52.8	106.97	145.06	133.65	186.67	CDC48 family AAA ATPase	gnl|CDD|223540;COG0464, SpoVK, ATPases of the AAA+ class [Posttranslational modification, protein turnover, chaperones].
gene-MSBRM_RS17665	84.2	103.18	71.66	11.83	54.55	75.3	330.28	381.03	209.47	thermosome subunit	gnl|CDD|223535;COG0459, GroL, Chaperonin GroEL (HSP60 family) [Posttranslational modification, protein turnover, chaperones].
gene-MSBRM_RS18210	362.36	436.34	321.42	83.58	508.83	689.6	1614.22	1489.18	855.63	TCP-1/cpn60 chaperonin family protein	gnl|CDD|223535;COG0459, GroL, Chaperonin GroEL (HSP60 family) [Posttranslational modification, protein turnover, chaperones].
gene-MSBRM_RS16115	240.91	549.43	256.02	30.04	42.5	66.62	145.9	170.07	145.02	peroxiredoxin	gnl|CDD|223527;COG0450, AhpC, Peroxiredoxin [Posttranslational modification, protein turnover, chaperones].
gene-MSBRM_RS06440	227.65	292.63	263.07	68.46	380.28	399.45	1353.29	879.87	453.41	molecular chaperone DnaK	gnl|CDD|223520;COG0443, DnaK, Molecular chaperone [Posttranslational modification, protein turnover, chaperones].
gene-MSBRM_RS13560	184.87	175.1	183.89	5.94	23.42	24.78	312.79	288.18	355.46	hydrogenase formation protein HypD	gnl|CDD|223486;COG0409, HypD, Hydrogenase maturation factor [Posttranslational modification, protein turnover, chaperones].
gene-MSBRM_RS04550	202.19	214.21	160.08	9.35	49.01	64.24	153.79	136.56	185.72	ABC transporter ATP-binding protein	gnl|CDD|223473;COG0396, sufC, Cysteine desulfurase activator ATPase [Posttranslational modification, protein turnover, chaperones].
gene-MSBRM_RS13545	89.09	67.44	58.77	2.2	7.5	11.35	287.51	280.08	327.98	hydrogenase expression/formation protein HypE	gnl|CDD|223386;COG0309, HypE, Hydrogenase maturation factor [Posttranslational modification, protein turnover, chaperones].
gene-MSBRM_RS00480	300.25	198.64	311.07	190.31	387.54	320.2	223.94	177.22	248.08	Hsp20/alpha crystallin family protein	gnl|CDD|223149;COG0071, IbpA, Molecular chaperone (small heat shock protein) [Posttranslational modification, protein turnover, chaperones].
gene-MSBRM_RS05505	190.31	316.99	143.79	100.74	100.43	203.7	470.35	319.58	485.77	Hsp20/alpha crystallin family protein	gnl|CDD|223149;COG0071, IbpA, Molecular chaperone (small heat shock protein) [Posttranslational modification, protein turnover, chaperones].
gene-MSBRM_RS13315	52.59	50.8	63.18	422.18	622.44	537.24	56.45	28.07	35.71	Hsp20/alpha crystallin family protein	gnl|CDD|223149;COG0071, IbpA, Molecular chaperone (small heat shock protein) [Posttranslational modification, protein turnover, chaperones].
gene-MSBRM_RS05905	61.29	82.4	43.75	7.65	8.34	19.73	296.04	171.12	155.01	cytochrome c biogenesis CcdA family protein	gnl|CDD|223856;COG0785, CcdA, Cytochrome c biogenesis protein [Posttranslational modification, protein turnover, chaperones].
gene-MSBRM_RS16880	348.77	716.4	333.44	36.21	46.77	87.25	368.32	432.11	372.9	cytochrome c biogenesis CcdA family protein	gnl|CDD|223856;COG0785, CcdA, Cytochrome c biogenesis protein [Posttranslational modification, protein turnover, chaperones].
gene-MSBRM_RS00720	69.17	60.65	59.05	3.53	11.15	12.82	330.35	290.19	119.94	cofactor-independent phosphoglycerate mutase	gnl|CDD|226161;COG3635, COG3635, Predicted phosphoglycerate mutase, AP superfamily [Carbohydrate transport and metabolism].
gene-MSBRM_RS04700	377.92	433.46	380.04	39.14	63.57	92.23	390.36	371.9	449.14	glycogen debranching enzyme N-terminal domain-containing protein	gnl|CDD|225942;COG3408, GDB1, Glycogen debranching enzyme [Carbohydrate transport and metabolism].
gene-MSBRM_RS15590	222.58	319.37	191.36	15.82	33.54	46.99	1114.83	992.11	359.63	glucose-6-phosphate isomerase	gnl|CDD|225051;COG2140, COG2140, Thermophilic glucose-6-phosphate isomerase and related metalloenzymes [Carbohydrate transport and metabolism / General function prediction only].
gene-MSBRM_RS00395	301.87	447.8	256.67	48.32	169.04	267.52	937.72	841.83	454.17	2-amino-3%2C7-dideoxy-D-threo-hept-6-ulosonate synthase	gnl|CDD|224743;COG1830, FbaB, DhnA-type fructose-1,6-bisphosphate aldolase and related enzymes [Carbohydrate transport and metabolism].
gene-MSBRM_RS14730	63.48	174.29	83.2	20.02	66.68	80.12	184.06	227.17	129.35	aldolase	gnl|CDD|224743;COG1830, FbaB, DhnA-type fructose-1,6-bisphosphate aldolase and related enzymes [Carbohydrate transport and metabolism].
gene-MSBRM_RS02910	27.46	23.37	9.11	0.31	0.21	1.64	242.79	153.54	152.41	ABC transporter permease	gnl|CDD|224596;COG1682, TagG, ABC-type polysaccharide/polyol phosphate export systems, permease component [Carbohydrate transport and metabolism / Cell envelope biogenesis, outer membrane].
gene-MSBRM_RS13485	52.8	101.54	57.41	5	28.55	29.34	497.81	393.09	145.89	class II fructose-bisphosphatase	gnl|CDD|224411;COG1494, GlpX, Fructose-1,6-bisphosphatase/sedoheptulose 1,7-bisphosphatase and related proteins [Carbohydrate transport and metabolism].
gene-MSBRM_RS16420	98.03	177.21	115.29	6.8	41.26	43.88	179.19	156.32	120.96	glycoside hydrolase family 57 protein	gnl|CDD|224366;COG1449, COG1449, Alpha-amylase/alpha-mannosidase [Carbohydrate transport and metabolism].
gene-MSBRM_RS14535	82.69	158.6	86.91	22.4	74.04	77.95	218.32	191.82	132.74	M42 family metallopeptidase	gnl|CDD|224282;COG1363, FrvX, Cellulase M and related proteins [Carbohydrate transport and metabolism].
gene-MSBRM_RS01695	103.78	145.58	91.15	9.16	40.87	46.29	228.73	187.85	157.24	phosphoglucosamine mutase	gnl|CDD|224034;COG1109, {ManB}, Phosphomannomutase [Carbohydrate transport and metabolism].
gene-MSBRM_RS01895	97.84	117.29	101.29	15.97	18.35	35.23	250.1	206.81	268.87	sugar phosphate isomerase/epimerase	gnl|CDD|224007;COG1082, IolE, Sugar phosphate isomerases/epimerases [Carbohydrate transport and metabolism].
gene-MSBRM_RS18045	82.93	75.34	70.22	9.47	13.74	21.26	165.69	130.12	168.06	polysaccharide deacetylase family protein	gnl|CDD|223798;COG0726, CDA1, Predicted xylanase/chitin deacetylase [Carbohydrate transport and metabolism].
gene-MSBRM_RS02585	613.07	621.77	458.68	67.22	250.64	378.69	5606.97	5097.63	2672.24	pyruvate%2C phosphate dikinase	gnl|CDD|223647;COG0574, PpsA, Phosphoenolpyruvate synthase/pyruvate phosphate dikinase [Carbohydrate transport and metabolism].
gene-MSBRM_RS07670	87.14	63.16	48.25	3.49	16.52	17.35	263.02	192.89	209.68	carbohydrate kinase family protein	gnl|CDD|223598;COG0524, RbsK, Sugar kinases, ribokinase family [Carbohydrate transport and metabolism].
gene-MSBRM_RS14735	119.04	262.47	131.66	20.57	46.31	61.83	177.07	195.09	158.77	pyruvate kinase	gnl|CDD|223545;COG0469, PykF, Pyruvate kinase [Carbohydrate transport and metabolism].
gene-MSBRM_RS00355	226.96	213.08	170.39	21.12	87.24	103.89	1291.24	1278.56	664.91	bifunctional 5%2C6%2C7%2C8-tetrahydromethanopterin hydro-lyase/3-hexulose-6-phosphate synthase	gnl|CDD|223347;COG0269, SgbH, 3-hexulose-6-phosphate synthase and related proteins [Carbohydrate transport and metabolism].
gene-MSBRM_RS00360	93.22	103.89	74.83	7.05	22.46	27.77	420.11	470.52	224.07	triose-phosphate isomerase	gnl|CDD|223227;COG0149, TpiA, Triosephosphate isomerase [Carbohydrate transport and metabolism].
gene-MSBRM_RS13330	169.16	254.81	136.38	7.51	24.38	41.79	253.73	277.54	256.83	phosphoglycerate kinase	gnl|CDD|223204;COG0126, Pgk, 3-phosphoglycerate kinase [Carbohydrate transport and metabolism].
gene-MSBRM_RS11395	29.7	42.61	24.71	1.04	5.95	6.93	130.65	117.22	106.29	ribose 5-phosphate isomerase A	gnl|CDD|223198;COG0120, RpiA, Ribose 5-phosphate isomerase [Carbohydrate transport and metabolism].
gene-MSBRM_RS02935	41.71	87.53	51.86	14.02	37.76	52.21	156.37	115.74	105.64	bifunctional ADP-dependent NAD(P)H-hydrate dehydratase/NAD(P)H-hydrate epimerase	gnl|CDD|223141;COG0063, COG0063, Predicted sugar kinase [Carbohydrate transport and metabolism].
gene-MSBRM_RS11820	304.02	460.91	360.32	30.07	254.68	183.8	691.32	890.77	427.37	type II glyceraldehyde-3-phosphate dehydrogenase	gnl|CDD|223135;COG0057, GapA, Glyceraldehyde-3-phosphate dehydrogenase/erythrose-4-phosphate dehydrogenase [Carbohydrate transport and metabolism].
gene-MSBRM_RS04805	136.72	360.55	138.38	35.63	99.19	185.69	446.86	703.41	406.47	translation elongation factor EF-1 subunit alpha	gnl|CDD|227581;COG5256, TEF1, Translation elongation factor EF-1alpha (GTPase) [Translation, ribosomal structure and biogenesis].
gene-MSBRM_RS02590	605.41	943	417.09	94.95	99.51	190.47	640.94	554.27	386.55	Gar1/Naf1 family protein	gnl|CDD|225816;COG3277, GAR1, RNA-binding protein involved in rRNA processing [Translation, ribosomal structure and biogenesis].
gene-MSBRM_RS00145	67.85	83.95	61.03	4.4	24.4	23.63	187.63	161.33	107.34	elongation factor Tu	gnl|CDD|225815;COG3276, SelB, Selenocysteine-specific translation elongation factor [Translation, ribosomal structure and biogenesis].
gene-MSBRM_RS06405	50.1	47.41	22.16	9.19	11.68	23.09	652.98	527.03	346.77	zinc finger domain-containing protein	gnl|CDD|225442;COG2888, COG2888, Predicted Zn-ribbon RNA-binding protein with a function in translation [Translation, ribosomal structure and biogenesis].
gene-MSBRM_RS15980	192.96	353.02	156.26	33.31	69.79	143.78	727.62	935.79	830.83	30S ribosomal protein S19e	gnl|CDD|225147;COG2238, RPS19A, Ribosomal protein S19E (S16A) [Translation, ribosomal structure and biogenesis].
gene-MSBRM_RS19760	124.1	116.2	81.27	10.85	33.3	52.92	793.8	1054.62	469.31	50S ribosomal protein L39e	gnl|CDD|225078;COG2167, RPL39, Ribosomal protein L39E [Translation, ribosomal structure and biogenesis].
gene-MSBRM_RS07455	245.19	322.53	193.32	11.1	40.5	58.3	893.28	788.39	558	50S ribosomal protein L21e	gnl|CDD|225050;COG2139, RPL21A, Ribosomal protein L21E [Translation, ribosomal structure and biogenesis].
gene-MSBRM_RS06075	55.71	33.62	44.76	4.03	14.46	13.89	184.58	310.09	118.91	30S ribosomal protein S6e	gnl|CDD|225036;COG2125, RPS6A, Ribosomal protein S6E (S10) [Translation, ribosomal structure and biogenesis].
gene-MSBRM_RS15990	470.17	400.32	338.27	40.1	140.56	216.35	1526.53	1730.39	1577.36	asparagine synthase-related protein	gnl|CDD|225028;COG2117, COG2117, Predicted subunit of tRNA(5-methylaminomethyl-2-thiouridylate) methyltransferase, contains the PP-loop ATPase domain [Translation, ribosomal structure and biogenesis].
gene-MSBRM_RS16780	898.26	994.89	754.31	156.66	505.64	459.02	1830.34	2065.24	1697.7	50S ribosomal protein P1	gnl|CDD|224969;COG2058, RPP1A, Ribosomal protein L12E/L44/L45/RPP1/RPP2 [Translation, ribosomal structure and biogenesis].
gene-MSBRM_RS19020	30.46	133.31	15.56	388.48	166.91	328.1	82.17	60.78	28.19	hypothetical protein	gnl|CDD|224937;COG2026, RelE, Cytotoxic translational repressor of toxin-antitoxin stability system [Translation, ribosomal structure and biogenesis / Cell division and chromosome partitioning].
gene-MSBRM_RS04580	304.91	407.97	222.07	30.38	172.31	140.06	1387.39	1958.57	583.1	30S ribosomal protein S8e	gnl|CDD|224918;COG2007, RPS8A, Ribosomal protein S8E [Translation, ribosomal structure and biogenesis].
gene-MSBRM_RS16000	122.08	194.19	120.01	16.85	81.49	86.06	760.39	943.55	467.26	translation initiation factor IF-6	gnl|CDD|224887;COG1976, TIF6, Translation initiation factor 6 (eIF-6) [Translation, ribosomal structure and biogenesis].
gene-MSBRM_RS12540	367.95	526.68	258.07	36.61	94.77	156.32	1674.34	2228.2	1055.46	30S ribosomal protein S3ae	gnl|CDD|224802;COG1890, RPS1A, Ribosomal protein S3AE [Translation, ribosomal structure and biogenesis].
gene-MSBRM_RS06210	144.76	189.05	163.62	30.92	114.61	113.25	167.63	147.72	147.83	DNA/RNA non-specific endonuclease	gnl|CDD|224777;COG1864, NUC1, DNA/RNA endonuclease G, NUC1 [Nucleotide transport and metabolism].
gene-MSBRM_RS13750	55.81	98.58	66.71	12.56	35.11	45.84	408.16	412.59	191.1	50S ribosomal protein L30	gnl|CDD|224754;COG1841, RpmD, Ribosomal protein L30/L7E [Translation, ribosomal structure and biogenesis].
gene-MSBRM_RS16010	451.88	479.74	339.37	68.64	235.71	362.86	1738.51	2078.83	1566.47	prefoldin subunit alpha	gnl|CDD|224644;COG1730, GIM5, Predicted prefoldin, molecular chaperone implicated in de novo protein folding [Posttranslational modification, protein turnover, chaperones].
gene-MSBRM_RS02520	541.01	995.05	573.56	255.74	483.27	611.66	2153.05	2844	1274.1	50S ribosomal protein L18e	gnl|CDD|224641;COG1727, RPL18A, Ribosomal protein L18E [Translation, ribosomal structure and biogenesis].
gene-MSBRM_RS13770	68.46	79.24	48.74	9.11	18.61	42.61	162.4	160.79	270.76	50S ribosomal protein L32e	gnl|CDD|224631;COG1717, RPL32, Ribosomal protein L32E [Translation, ribosomal structure and biogenesis].
gene-MSBRM_RS10765	58.83	137.79	69.04	12.07	25.56	38.57	510.54	496.96	191.9	50S ribosomal protein L15e	gnl|CDD|224547;COG1632, RPL15A, Ribosomal protein L15E [Translation, ribosomal structure and biogenesis].
gene-MSBRM_RS10755	47.48	58.83	40.89	1.68	1.78	5.98	182.76	192.82	213.57	ribonuclease P protein component 3	gnl|CDD|224519;COG1603, RPP1, RNase P/RNase MRP subunit p30 [Translation, ribosomal structure and biogenesis].
gene-MSBRM_RS00985	189.12	198.48	119.65	8.73	29.92	45.38	245.32	175.13	189.66	translation initiation factor IF-2 subunit beta	gnl|CDD|224517;COG1601, GCD7, Translation initiation factor 2, beta subunit (eIF-2beta)/eIF-5 N-terminal domain [Translation, ribosomal structure and biogenesis].
gene-MSBRM_RS13815	94.26	150.99	85.12	15.97	48.96	99.71	434.36	715.28	244.24	ribonuclease P protein component 1	gnl|CDD|224504;COG1588, POP4, RNase P/RNase MRP subunit p29 [Translation, ribosomal structure and biogenesis].
gene-MSBRM_RS18430	133.08	122.62	98.61	27.41	159.58	173.72	357.99	275.41	186.03	peptide chain release factor aRF-1	gnl|CDD|224420;COG1503, eRF1, Peptide chain release factor 1 (eRF1) [Translation, ribosomal structure and biogenesis].
gene-MSBRM_RS02710	103	197.32	113.3	11.24	52.01	47.75	314.59	273.11	129.84	NOP58 family protein	gnl|CDD|224415;COG1498, SIK1, Protein implicated in ribosomal biogenesis, Nop56p homolog [Translation, ribosomal structure and biogenesis].
gene-MSBRM_RS07445	208.07	327.95	229.68	32.1	122.03	98.05	131.49	142.7	112.06	DUF655 domain-containing protein	gnl|CDD|224408;COG1491, COG1491, Predicted RNA-binding protein [Translation, ribosomal structure and biogenesis].
gene-MSBRM_RS13795	155.57	119.91	121.13	15.03	59.94	77.44	622.78	650.42	430.23	30S ribosomal protein S4e	gnl|CDD|224388;COG1471, RPS4A, Ribosomal protein S4E [Translation, ribosomal structure and biogenesis].
gene-MSBRM_RS10750	23.83	34.16	18.04	0.89	0.2	5.28	169.84	203.41	134.91	ribonuclease P	gnl|CDD|224288;COG1369, POP5, RNase P/RNase MRP subunit POP5 [Translation, ribosomal structure and biogenesis].
gene-MSBRM_RS10760	37.67	36.11	27.9	1.91	4.5	6.27	130.64	134.16	141.21	RNA-binding protein	gnl|CDD|224244;COG1325, COG1325, Predicted exosome subunit [Translation, ribosomal structure and biogenesis].
gene-MSBRM_RS15540	83.08	143.17	75.17	40.92	37.69	63.19	205.46	206.75	151.17	lysine--tRNA ligase	gnl|CDD|224111;COG1190, LysU, Lysyl-tRNA synthetase (class II) [Translation, ribosomal structure and biogenesis].
gene-MSBRM_RS10735	129.41	220.57	151.59	6.95	33.37	35.07	315	367.65	374.9	exosome complex protein Rrp4	gnl|CDD|224022;COG1097, RRP4, RNA-binding protein Rrp4 and related proteins (contain S1 domain and KH domain) [Translation, ribosomal structure and biogenesis].
gene-MSBRM_RS15300	96.78	277.9	91.74	11.98	41	86.84	394.03	633.59	255.98	translation initiation factor IF-2 subunit alpha	gnl|CDD|224018;COG1093, SUI2, Translation initiation factor 2, alpha subunit (eIF-2alpha) [Translation, ribosomal structure and biogenesis].
gene-MSBRM_RS13480	50.09	55.24	51.48	1.46	8	11.88	339.96	263.99	119.78	tRNA (N(6)-L-threonylcarbamoyladenosine(37)-C(2))-methylthiotransferase	gnl|CDD|223694;COG0621, MiaB, 2-methylthioadenine synthetase [Translation, ribosomal structure and biogenesis].
gene-MSBRM_RS06080	75.47	162.38	67.45	11.64	28.12	52.09	366.01	526.51	302.84	translation initiation factor IF-2	gnl|CDD|223606;COG0532, InfB, Translation initiation factor 2 (IF-2; GTPase) [Translation, ribosomal structure and biogenesis].
gene-MSBRM_RS03725	47	65.37	39.03	3.8	13.35	25.2	156.56	204.51	140.7	valine--tRNA ligase	gnl|CDD|223599;COG0525, ValS, Valyl-tRNA synthetase [Translation, ribosomal structure and biogenesis].
gene-MSBRM_RS13675	959.11	1118.54	921.4	122.19	276.82	399.19	5020.05	4700.08	2812.15	30S ribosomal protein S4	gnl|CDD|223596;COG0522, RpsD, Ribosomal protein S4 and related proteins [Translation, ribosomal structure and biogenesis].
gene-MSBRM_RS04800	141.63	222.22	142.48	7.94	44.35	51.11	590.66	959.6	410.03	elongation factor EF-2	gnl|CDD|223556;COG0480, FusA, Translation elongation factors (GTPases) [Translation, ribosomal structure and biogenesis].
gene-MSBRM_RS14705	95.69	71.84	63.37	10.22	42.03	49.94	298.4	230.95	231.23	proline--tRNA ligase	gnl|CDD|223519;COG0442, ProS, Prolyl-tRNA synthetase [Translation, ribosomal structure and biogenesis].
gene-MSBRM_RS09560	57.69	90.04	60.42	2.41	15.04	23.05	226.78	247.55	166.7	threonine--tRNA ligase	gnl|CDD|223518;COG0441, ThrS, Threonyl-tRNA synthetase [Translation, ribosomal structure and biogenesis].
gene-MSBRM_RS11690	549.48	550.75	304.51	36.94	97.43	131.56	1398.87	1344.49	814.62	translation initiation factor eIF-1A	gnl|CDD|223438;COG0361, InfA, Translation initiation factor 1 (IF-1) [Translation, ribosomal structure and biogenesis].
gene-MSBRM_RS17685	34.06	62.15	28.15	6.89	9.44	17.24	171.32	187.01	101.61	tRNA guanosine(15) transglycosylase TgtA	gnl|CDD|223420;COG0343, Tgt, Queuine/archaeosine tRNA-ribosyltransferase [Translation, ribosomal structure and biogenesis].
gene-MSBRM_RS13760	33.58	59.86	28.31	3.45	13.85	37.09	134.45	158.54	135.18	50S ribosomal protein L18	gnl|CDD|223334;COG0256, RplR, Ribosomal protein L18 [Translation, ribosomal structure and biogenesis].
gene-MSBRM_RS16785	1067.76	1588.28	1060.56	154.02	449.35	657.46	4874.08	5293.27	3982.85	50S ribosomal protein L10	gnl|CDD|223322;COG0244, RplJ, Ribosomal protein L10 [Translation, ribosomal structure and biogenesis].
gene-MSBRM_RS04460	131.2	366.74	112.71	70.85	55.19	188.47	548.91	655.95	580.25	30S ribosomal protein S15	gnl|CDD|223262;COG0184, RpsO, Ribosomal protein S15P/S13E [Translation, ribosomal structure and biogenesis].
gene-MSBRM_RS00810	129.66	170.03	152.38	29.93	258.33	239.01	1344.72	612.27	275	pyrrolysine--tRNA(Pyl) ligase	gnl|CDD|223250;COG0172, SerS, Seryl-tRNA synthetase [Translation, ribosomal structure and biogenesis].
gene-MSBRM_RS16440	248.91	301.76	210.66	23.39	43.62	79.25	1652.25	1192.88	890.54	serine--tRNA ligase	gnl|CDD|223250;COG0172, SerS, Seryl-tRNA synthetase [Translation, ribosomal structure and biogenesis].
gene-MSBRM_RS15615	87.65	103.88	76.99	11.02	26.55	37.44	342.15	262.08	247.65	tyrosine--tRNA ligase	gnl|CDD|223240;COG0162, TyrS, Tyrosyl-tRNA synthetase [Translation, ribosomal structure and biogenesis].
gene-MSBRM_RS00590	101.02	171.65	87.26	9.48	31.56	44.05	155.24	186.78	161.17	Asp-tRNA(Asn)/Glu-tRNA(Gln) amidotransferase subunit GatA	gnl|CDD|223232;COG0154, GatA, Asp-tRNAAsn/Glu-tRNAGln amidotransferase A subunit and related amidases [Translation, ribosomal structure and biogenesis].
gene-MSBRM_RS16450	81.92	127.47	83.93	8.16	42.94	45.94	120.64	152.06	141.46	methionine--tRNA ligase	gnl|CDD|223221;COG0143, MetG, Methionyl-tRNA synthetase [Translation, ribosomal structure and biogenesis].
gene-MSBRM_RS02530	1277.65	859.39	1062.94	181.48	824.22	802.31	3230.7	3471.9	2906.49	30S ribosomal protein S9	gnl|CDD|223181;COG0103, RpsI, Ribosomal protein S9 [Translation, ribosomal structure and biogenesis].
gene-MSBRM_RS13755	285.12	331.81	302.39	38.56	166.2	197.36	1632.49	1844.63	1009.97	30S ribosomal protein S5	gnl|CDD|223176;COG0098, RpsE, Ribosomal protein S5 [Translation, ribosomal structure and biogenesis].
gene-MSBRM_RS13775	33.2	38.25	28.54	4.1	12.79	20.79	152.4	180.1	160.59	50S ribosomal protein L6	gnl|CDD|223175;COG0097, RplF, Ribosomal protein L6P/L9E [Translation, ribosomal structure and biogenesis].
gene-MSBRM_RS13780	104.39	109.17	100.68	9.84	51.04	73.75	374.45	395.32	342.68	30S ribosomal protein S8	gnl|CDD|223174;COG0096, RpsH, Ribosomal protein S8 [Translation, ribosomal structure and biogenesis].
gene-MSBRM_RS13790	221.01	271.07	190.36	30.34	124.05	207.4	881.57	1006.06	695.02	50S ribosomal protein L5	gnl|CDD|223172;COG0094, RplE, Ribosomal protein L5 [Translation, ribosomal structure and biogenesis].
gene-MSBRM_RS13825	29.16	76.89	26.34	15.05	23.35	52.44	124.67	186.91	111.11	30S ribosomal protein S3	gnl|CDD|223170;COG0092, RpsC, Ribosomal protein S3 [Translation, ribosomal structure and biogenesis].
gene-MSBRM_RS13830	76.24	149.82	63.6	24.12	60.29	118.66	431.28	450.36	325.18	50S ribosomal protein L22	gnl|CDD|223169;COG0091, RplV, Ribosomal protein L22 [Translation, ribosomal structure and biogenesis].
gene-MSBRM_RS13840	121.91	205.05	105.49	43.5	98.75	208.13	510.54	658.3	386.12	50S ribosomal protein L2	gnl|CDD|223168;COG0090, RplB, Ribosomal protein L2 [Translation, ribosomal structure and biogenesis].
gene-MSBRM_RS13850	68.06	62.99	52.96	20.23	43.25	65.34	145.16	183.91	137.04	50S ribosomal protein L4	gnl|CDD|223166;COG0088, RplD, Ribosomal protein L4 [Translation, ribosomal structure and biogenesis].
gene-MSBRM_RS13855	46.88	137.08	37.08	30.88	42.48	96.9	141.91	197.26	111.7	50S ribosomal protein L3	gnl|CDD|223165;COG0087, RplC, Ribosomal protein L3 [Translation, ribosomal structure and biogenesis].
gene-MSBRM_RS16790	91.11	294.12	93.52	25.99	39.83	94.77	332.91	422.26	281.79	50S ribosomal protein L1	gnl|CDD|223159;COG0081, RplA, Ribosomal protein L1 [Translation, ribosomal structure and biogenesis].
gene-MSBRM_RS16795	3906.43	4415.39	4398.49	669.11	2000.2	2136.68	14989.8	15920.4	8913.93	50S ribosomal protein L11	gnl|CDD|223158;COG0080, RplK, Ribosomal protein L11 [Translation, ribosomal structure and biogenesis].
gene-MSBRM_RS00585	94.67	144.84	79.43	3.98	33.19	46.86	202.18	222.65	137.99	Asp-tRNA(Asn)/Glu-tRNA(Gln) amidotransferase subunit GatB	gnl|CDD|223142;COG0064, GatB, Asp-tRNAAsn/Glu-tRNAGln amidotransferase B subunit (PET112 homolog) [Translation, ribosomal structure and biogenesis].
gene-MSBRM_RS02550	2461.98	2579.15	2266.09	291.33	1645.36	1764.81	6727.29	7344.1	4923.45	30S ribosomal protein S2	gnl|CDD|223130;COG0052, RpsB, Ribosomal protein S2 [Translation, ribosomal structure and biogenesis].
gene-MSBRM_RS04795	61.32	70.69	53.2	2.98	15.22	32.92	157.71	234.13	192.8	30S ribosomal protein S7	gnl|CDD|223127;COG0049, RpsG, Ribosomal protein S7 [Translation, ribosomal structure and biogenesis].
gene-MSBRM_RS04790	84.5	126.12	72.02	7.04	37.44	53.76	229.05	378.02	245.63	30S ribosomal protein S12	gnl|CDD|223126;COG0048, RpsL, Ribosomal protein S12 [Translation, ribosomal structure and biogenesis].
gene-MSBRM_RS16405	401.79	610.5	194.54	159.62	125.95	262.53	407.79	414.4	481.63	stress response translation initiation inhibitor YciH	gnl|CDD|223102;COG0023, SUI1, Translation initiation factor 1 (eIF-1/SUI1) and related proteins [Translation, ribosomal structure and biogenesis].
gene-MSBRM_RS11400	31.16	40.73	26.69	3.17	3.83	7.46	156.07	148.79	116.52	aspartate--tRNA(Asn) ligase	gnl|CDD|223096;COG0017, AsnS, Aspartyl/asparaginyl-tRNA synthetases [Translation, ribosomal structure and biogenesis].
gene-MSBRM_RS01070	233.24	311.81	249.88	16.35	84.5	100.61	1134.57	1051.09	560.28	alanine--tRNA ligase	gnl|CDD|223092;COG0013, AlaS, Alanyl-tRNA synthetase [Translation, ribosomal structure and biogenesis].
gene-MSBRM_RS05305	41.52	85.96	38.28	6.47	24.58	40.84	172.76	180.81	118.53	isoleucine--tRNA ligase	gnl|CDD|223138;COG0060, IleS, Isoleucyl-tRNA synthetase [Translation, ribosomal structure and biogenesis].
gene-MSBRM_RS00270	72.18	113.53	69.99	13.22	14	23.76	363.75	199.46	134.25	DUF1724 domain-containing protein	gnl|CDD|227085;COG4742, COG4742, Predicted transcriptional regulator [Transcription].
gene-MSBRM_RS01605	102.98	195.75	126.6	4.88	19.37	27.19	735.92	510.01	574.56	winged helix-turn-helix domain-containing protein	gnl|CDD|227085;COG4742, COG4742, Predicted transcriptional regulator [Transcription].
gene-MSBRM_RS08420	227.15	691.09	307.83	255.35	218.9	341.06	1003.03	539.71	269.75	ArsR family transcriptional regulator	gnl|CDD|227085;COG4742, COG4742, Predicted transcriptional regulator [Transcription].
gene-MSBRM_RS12080	144.12	438.78	129.11	5.76	43.26	62.07	25.56	13.41	20.93	hypothetical protein	gnl|CDD|227081;COG4738, COG4738, Predicted transcriptional regulator [Transcription].
gene-MSBRM_RS01220	115.77	183.07	115.89	29.1	39.17	54.84	186.15	251.17	159.25	winged helix-turn-helix domain-containing protein	gnl|CDD|226652;COG4189, COG4189, Predicted transcriptional regulator [Transcription].
gene-MSBRM_RS06295	92.53	157.01	137.85	7.99	54.72	55.24	207.48	277.21	91.01	helix-turn-helix domain-containing protein	gnl|CDD|226652;COG4189, COG4189, Predicted transcriptional regulator [Transcription].
gene-MSBRM_RS15040	1269.57	1353	1272.98	303.6	976.8	887.99	4146.59	2289.08	1630.44	methanogenesis marker 9 domain-containing protein	gnl|CDD|226496;COG4008, COG4008, Predicted metal-binding transcription factor [Transcription].
gene-MSBRM_RS00165	143.34	525.86	141.43	106.46	216.13	426.94	119.29	140.92	136.62	CBS domain-containing protein	gnl|CDD|225321;COG2524, COG2524, Predicted transcriptional regulator, contains C-terminal CBS domains [Transcription].
gene-MSBRM_RS16705	311.92	907.43	402.48	36.57	73.55	93.96	1117.48	1341.93	539.07	TATA-box-binding protein	gnl|CDD|225012;COG2101, SPT15, TATA-box binding protein (TBP), component of TFIID and TFIIIB [Transcription].
gene-MSBRM_RS19565	103.87	81.85	87.65	0.88	17.37	14.31	516.42	907.93	134.45	DNA-directed RNA polymerase subunit P	gnl|CDD|224907;COG1996, RPC10, DNA-directed RNA polymerase, subunit RPC10 (contains C4-type Zn-finger) [Transcription].
gene-MSBRM_RS15420	100.4	233.44	92.71	9.53	20.91	42.46	275.18	255.91	257.7	DNA-directed RNA polymerase subunit L	gnl|CDD|224675;COG1761, RPB11, DNA-directed RNA polymerase, subunit L [Transcription].
gene-MSBRM_RS02535	1163.39	345.08	1070.24	72.92	502.33	196.09	2150.53	2434.76	989.9	DNA-directed RNA polymerase subunit N	gnl|CDD|224558;COG1644, RPB10, DNA-directed RNA polymerase, subunit N (RpoN/RPB10) [Transcription].
gene-MSBRM_RS02285	94.59	181.38	84.77	5.79	23.68	31.67	416.31	393.92	273.53	Lrp/AsnC family transcriptional regulator	gnl|CDD|224439;COG1522, Lrp, Transcriptional regulators [Transcription].
gene-MSBRM_RS02595	165.25	302.19	111.67	30.76	100.72	137.52	203	164.49	159.35	transcription initiation factor IIB	gnl|CDD|224323;COG1405, SUA7, Transcription initiation factor TFIIIB, Brf1 subunit/Transcription initiation factor TFIIB [Transcription].
gene-MSBRM_RS04685	5897.33	3927.38	5371.4	959.11	4182.48	4229.95	3994.34	4905.08	4889.94	nascent polypeptide-associated complex protein	gnl|CDD|224227;COG1308, EGD2, Transcription factor homologous to NACalpha-BTF3 [Transcription].
gene-MSBRM_RS11505	1.19	380.52	64.83	11.89	25.3	75.75	119.7	240.02	146.65	nickel-responsive transcriptional regulator NikR	gnl|CDD|223932;COG0864, NikR, Predicted transcriptional regulators containing the CopG/Arc/MetJ DNA-binding domain and a metal-binding domain [Transcription].
gene-MSBRM_RS16270	124.65	444.25	227.38	31.44	52.14	117.53	481.32	1135	782.97	nickel-responsive transcriptional regulator NikR	gnl|CDD|223932;COG0864, NikR, Predicted transcriptional regulators containing the CopG/Arc/MetJ DNA-binding domain and a metal-binding domain [Transcription].
gene-MSBRM_RS16265	118.38	129.62	71.64	26.75	35.59	51.78	192.2	119.86	184.94	metalloregulator ArsR/SmtB family transcription factor	gnl|CDD|223713;COG0640, ArsR, Predicted transcriptional regulators [Transcription].
gene-MSBRM_RS16800	10236.7	7935.49	11380.6	1452.49	3902.29	3397.06	26928.6	24421.5	18985.2	transcription elongation factor Spt5	gnl|CDD|223328;COG0250, NusG, Transcription antiterminator [Transcription].
gene-MSBRM_RS04770	75.9	138.75	70.27	7.41	48.56	77.89	332.88	420.31	201.31	DNA-directed RNA polymerase subunit A'	gnl|CDD|223164;COG0086, RpoC, DNA-directed RNA polymerase, beta' subunit/160 kD subunit [Transcription].
gene-MSBRM_RS04765	37.72	86.52	34.04	6.66	24.04	55.97	157.17	195.18	125.66	DNA-directed RNA polymerase subunit B	gnl|CDD|223163;COG0085, RpoB, DNA-directed RNA polymerase, beta subunit/140 kD subunit [Transcription].
gene-MSBRM_RS13665	943.76	1115.47	911.05	57.2	213.41	366.11	2386.96	2361.72	2374.62	DNA-directed RNA polymerase subunit D	gnl|CDD|223280;COG0202, RpoA, DNA-directed RNA polymerase, alpha subunit/40 kD subunit [Transcription].
gene-MSBRM_RS18110	357.65	613.35	338.43	32.14	144.88	164.67	687.2	744.29	577.38	right-handed parallel beta-helix repeat-containing protein	-
gene-MSBRM_RS07640	197.19	440.59	191.73	38.58	79.63	155.29	167.11	165.54	239.06	MarR family transcriptional regulator	-
gene-MSBRM_RS07150	141.1	311.38	131.26	48.87	90.4	133.97	680.75	484.54	333.09	MarR family transcriptional regulator	-
gene-MSBRM_RS02810	267.14	322.16	353.97	1651.53	1646.11	1842.01	341.51	198.44	245.76	ArsR family transcriptional regulator	-
gene-MSBRM_RS08125	207.39	271.23	145.55	21.95	32.2	75	412.24	339.9	516.36	AsnC family transcriptional regulator	-
gene-MSBRM_RS15595	183.88	160.8	124.36	11.44	13.32	20.7	284.98	327.1	186.99	ribonuclease H-like domain-containing protein	gnl|CDD|225895;COG3359, COG3359, Predicted exonuclease [DNA replication, recombination, and repair].
gene-MSBRM_RS00760	264.22	396.68	319.24	12.29	61.79	63.42	1390.16	1173.92	737.21	AAA family ATPase	gnl|CDD|225369;COG2812, DnaX, DNA polymerase III, gamma/tau subunits [DNA replication, recombination, and repair].
gene-MSBRM_RS02495	134.9	243.44	185.54	15.08	55.32	60.61	265.41	208.85	190.09	Single-stranded DNA binding protein	gnl|CDD|224515;COG1599, RFA1, Single-stranded DNA-binding replication protein A (RPA), large (70 kD) subunit and related ssDNA-binding proteins [DNA replication, recombination, and repair].
gene-MSBRM_RS19575	73.5	147.98	73.54	20.67	16.19	36.19	251.79	167.96	121.14	zinc ribbon domain-containing protein	gnl|CDD|223747;COG0675, COG0675, Transposase and inactivated derivatives [DNA replication, recombination, and repair].
gene-MSBRM_RS02575	187.81	181.3	156.14	37.42	128.56	115.98	555.35	640.64	240.56	RNase J family beta-CASP ribonuclease	gnl|CDD|223668;COG0595, COG0595, mRNA degradation ribonucleases J1/J2 (metallo-beta-lactamase superfamily) [Translation, ribosomal structure and biogenesis; Replication, recombination and repair].
gene-MSBRM_RS00610	420.07	413.97	367.69	46.36	173.8	176.55	711.63	599.82	584.12	DNA polymerase sliding clamp	gnl|CDD|223665;COG0592, DnaN, DNA polymerase sliding clamp subunit (PCNA homolog) [DNA replication, recombination, and repair].
gene-MSBRM_RS14885	52.6	47.27	36.18	13.34	28.8	48.17	333.6	413.56	200.39	DEAD/DEAH box helicase	gnl|CDD|223587;COG0513, SrmB, Superfamily II DNA and RNA helicases [DNA replication, recombination, and repair / Transcription / Translation, ribosomal structure and biogenesis].
gene-MSBRM_RS08785	50.55	149.45	73.5	7.65	25.22	46.3	194.15	205.59	140.29	DNA gyrase subunit A	gnl|CDD|223266;COG0188, GyrA, Type IIA topoisomerase (DNA gyrase/topo II, topoisomerase IV), A subunit [DNA replication, recombination, and repair].
gene-MSBRM_RS12430	1698.17	751.64	1867.74	3686.49	5474.88	2645.33	317.6	375.39	884.89	16S ribosomal RNA	-
gene-MSBRM_RS19015	611.43	3483.53	820.05	6714.31	3396.42	5185.13	1205.43	2161.71	729.7	RNase P RNA component	-
gene-MSBRM_RS15390	88.84	3148.67	1692.28	33.62	407.41	1226.47	330.37	2314.53	3155.05	FmdE family protein	gnl|CDD|227930;COG5643, COG5643, Protein containing a metal-binding domain shared with formylmethanofuran dehydrogenase subunit E [General function prediction only].
gene-MSBRM_RS00790	104.81	579.96	129.8	25.32	66.23	175.22	42.11	206.82	197.41	methyltransferase cognate corrinoid protein	gnl|CDD|227345;COG5012, COG5012, Predicted cobalamin binding protein [General function prediction only].
gene-MSBRM_RS01595	2.54	12.54	2.63	1.4	3.09	2.66	2555.21	7012.06	2974.21	B12-binding domain-containing protein	gnl|CDD|227345;COG5012, COG5012, Predicted cobalamin binding protein [General function prediction only].
gene-MSBRM_RS02430	115.39	120.2	104.06	32.9	113.03	110.73	66.03	343.63	330.28	methyltransferase cognate corrinoid protein	gnl|CDD|227345;COG5012, COG5012, Predicted cobalamin binding protein [General function prediction only].
gene-MSBRM_RS17560	628.21	2140.77	633.38	122.91	146.87	237.56	588.22	1129.09	619.68	B12-binding domain-containing protein	gnl|CDD|227345;COG5012, COG5012, Predicted cobalamin binding protein [General function prediction only].
gene-MSBRM_RS03985	85.83	104.54	76.36	8.46	25.12	25.4	132.9	128.66	110.96	condensation domain-containing protein	gnl|CDD|227245;COG4908, COG4908, Uncharacterized protein containing a NRPS condensation (elongation) domain [General function prediction only].
gene-MSBRM_RS00485	311.72	206.55	148.36	29.62	83.16	81	5041.12	1517.79	1067.02	DUF1646 family protein	gnl|CDD|227098;COG4756, COG4756, Predicted cation transporter [General function prediction only].
gene-MSBRM_RS00490	1036.62	1349.19	687.76	25.59	235.21	166.21	169.27	1102.71	945.14	DUF1646 family protein	gnl|CDD|227098;COG4756, COG4756, Predicted cation transporter [General function prediction only].
gene-MSBRM_RS00495	1850.55	2559.58	1700.6	349.74	5198.12	4144.38	610.68	1455.52	1085.68	DUF1646 family protein	gnl|CDD|227098;COG4756, COG4756, Predicted cation transporter [General function prediction only].
gene-MSBRM_RS14555	372.23	638.25	344.37	144.07	482.41	460.36	331.32	349.71	334.66	ACT domain-containing protein	gnl|CDD|227090;COG4747, COG4747, ACT domain-containing protein [General function prediction only].
gene-MSBRM_RS17530	302.99	404.62	343.64	15.22	237.82	224.06	326.12	371.15	280.27	methylamine methyltransferase corrinoid protein reductive activase	gnl|CDD|226410;COG3894, COG3894, Uncharacterized metal-binding protein [General function prediction only].
gene-MSBRM_RS01660	178.77	241.61	186.17	9.63	94.02	84.4	841.48	801.68	419.21	PKD domain-containing protein	gnl|CDD|225828;COG3291, COG3291, FOG: PKD repeat [General function prediction only].
gene-MSBRM_RS18655	97.28	152.24	87.44	5.37	80.74	71.84	255.88	370.12	222.9	S8 family serine peptidase	gnl|CDD|225828;COG3291, COG3291, FOG: PKD repeat [General function prediction only].
gene-MSBRM_RS04080	254.3	328.08	135.8	22.55	56.19	107.35	1231.38	1180.5	1018.01	PKD domain-containing protein	gnl|CDD|225828;COG3291, COG3291, FOG: PKD repeat [General function prediction only].
gene-MSBRM_RS18705	195.36	286.45	186.93	10.56	58.12	75.16	509	327.39	234.17	PGF-pre-PGF domain-containing protein	gnl|CDD|225828;COG3291, COG3291, FOG: PKD repeat [General function prediction only].
gene-MSBRM_RS05735	22.32	808.98	424.41	47.8	555.21	610.18	187.03	1198.56	761.63	PKD domain-containing protein	gnl|CDD|225828;COG3291, COG3291, FOG: PKD repeat [General function prediction only].
gene-MSBRM_RS21335	15.6	893.54	387.93	82.46	840.97	1262.06	112.33	577.64	471.63	PKD domain-containing protein	gnl|CDD|225828;COG3291, COG3291, FOG: PKD repeat [General function prediction only].
gene-MSBRM_RS11115	45.65	172.6	91.14	1.53	10.38	13.73	117.59	215.99	133.04	PKD domain-containing protein	gnl|CDD|225828;COG3291, COG3291, FOG: PKD repeat [General function prediction only].
gene-MSBRM_RS11735	115.35	147.32	107.56	2.25	22.74	16.24	114.17	140.37	128.69	PGF-pre-PGF domain-containing protein	gnl|CDD|225828;COG3291, COG3291, FOG: PKD repeat [General function prediction only].
gene-MSBRM_RS17365	23.52	46.01	25.2	5.43	7	17.41	144.21	150.75	113.2	PGF-pre-PGF domain-containing protein	gnl|CDD|225828;COG3291, COG3291, FOG: PKD repeat [General function prediction only].
gene-MSBRM_RS18325	246.18	473.36	264.36	20.27	117.96	154.19	146.65	170.94	217	hypothetical protein	gnl|CDD|225828;COG3291, COG3291, FOG: PKD repeat [General function prediction only].
gene-MSBRM_RS18360	6608.97	5406.39	4194.9	293.75	767.5	826.7	15885.9	20404	11769.5	TRAM domain-containing protein	gnl|CDD|225808;COG3269, COG3269, Predicted RNA-binding protein, contains TRAM domain [General function prediction only].
gene-MSBRM_RS18370	99.89	134.65	61.25	5.84	18.92	23.41	200.06	433.41	145.66	TRAM domain-containing protein	gnl|CDD|225808;COG3269, COG3269, Predicted RNA-binding protein, contains TRAM domain [General function prediction only].
gene-MSBRM_RS18375	101.49	182.62	63.71	9.34	17.76	41.18	447.11	619.77	185.62	TRAM domain-containing protein	gnl|CDD|225808;COG3269, COG3269, Predicted RNA-binding protein, contains TRAM domain [General function prediction only].
gene-MSBRM_RS08550	50.74	70.63	46.64	9.05	11.39	19.07	227.17	114.91	132.59	membrane protein FxsA	gnl|CDD|225574;COG3030, FxsA, Protein affecting phage T7 exclusion by the F plasmid [General function prediction only].
gene-MSBRM_RS14625	54.36	67.23	62.02	5.65	10.6	14.88	343.19	373.38	210.76	ATP-grasp domain-containing protein	gnl|CDD|225141;COG2232, COG2232, Predicted ATP-dependent carboligase related to biotin carboxylase [General function prediction only].
gene-MSBRM_RS03735	39.74	70.6	30.02	3.28	8.01	18.48	574.43	296.28	134.09	DsrE family protein	gnl|CDD|224955;COG2044, COG2044, Predicted peroxiredoxins [General function prediction only].
gene-MSBRM_RS02705	236.83	155.4	176.51	15.64	51.21	47.56	170.01	140.78	149.26	beta-ribofuranosylaminobenzene 5'-phosphate synthase	gnl|CDD|224819;COG1907, COG1907, Predicted archaeal sugar kinases [General function prediction only].
gene-MSBRM_RS17445	87.38	58.16	52.31	2.4	6.26	8.44	168.41	161.33	110.59	beta-ribofuranosylaminobenzene 5'-phosphate synthase	gnl|CDD|224819;COG1907, COG1907, Predicted archaeal sugar kinases [General function prediction only].
gene-MSBRM_RS08060	158.15	265.64	158.56	51.87	78.41	81.76	108.92	93.93	116.69	YbhB/YbcL family Raf kinase inhibitor-like protein	gnl|CDD|224793;COG1881, COG1881, Phospholipid-binding protein [General function prediction only].
gene-MSBRM_RS08020	416.57	1295.08	399.78	53.94	175.08	371.01	191.39	301.96	298.85	PRC-barrel domain-containing protein	gnl|CDD|224785;COG1873, COG1873, Protein implicated in RNA metabolism, contains PRC-barrel domain [General function prediction only].
gene-MSBRM_RS05540	61.44	1262.82	883.2	6	134.56	233.04	295.41	751.89	796	flavin reductase family protein	gnl|CDD|224766;COG1853, COG1853, Conserved protein/domain typically associated with flavoprotein oxygenases, DIM6/NTAB family [General function prediction only].
gene-MSBRM_RS14645	377.22	289.59	233.94	17.24	114.07	118.9	485.68	489.02	354.32	beta-CASP ribonuclease aCPSF1	gnl|CDD|224696;COG1782, COG1782, Predicted metal-dependent RNase, consists of a metallo-beta-lactamase domain and an RNA-binding KH domain [General function prediction only].
gene-MSBRM_RS14700	94.06	216.66	89.78	24.29	62.12	96.31	295.84	240.86	152.93	ZPR1 zinc finger domain-containing protein	gnl|CDD|224693;COG1779, COG1779, C4-type Zn-finger protein [General function prediction only].
gene-MSBRM_RS00215	861.04	1878.92	1102.65	431.99	320.81	250.23	334.16	440.95	316.72	UPF0058 family protein	gnl|CDD|224659;COG1745, COG1745, Predicted metal-binding protein [General function prediction only].
gene-MSBRM_RS04420	67.04	105.49	70.54	30.22	49.85	80.39	1471.72	872.42	418.58	aspartate dehydrogenase	gnl|CDD|224626;COG1712, COG1712, Predicted dinucleotide-utilizing enzyme [General function prediction only].
gene-MSBRM_RS17185	1168.43	1843.95	1203.27	66.62	314.51	487.76	2376.79	2603.77	2298.01	geranylgeranylglyceryl/heptaprenylglyceryl phosphate synthase	gnl|CDD|224560;COG1646, COG1646, Predicted phosphate-binding enzymes, TIM-barrel fold [General function prediction only].
gene-MSBRM_RS01690	169.14	234.76	181.9	33.43	72.19	75.21	241.95	293.35	232.58	ATP-dependent sacrificial sulfur transferase LarE	gnl|CDD|224522;COG1606, COG1606, ATP-utilizing enzymes of the PP-loop superfamily [General function prediction only].
gene-MSBRM_RS11770	146.07	159.31	113.69	3.31	29.44	37.88	1039.64	495.15	317.04	DUF1743 domain-containing protein	gnl|CDD|224487;COG1571, COG1571, Predicted DNA-binding protein containing a Zn-ribbon domain [General function prediction only].
gene-MSBRM_RS14115	109.62	102.44	96.36	7.53	33.14	32.59	246.95	320.88	238.01	DNA-binding protein	gnl|CDD|224330;COG1412, COG1412, Uncharacterized proteins of PilT N-term./Vapc superfamily [General function prediction only].
gene-MSBRM_RS08540	28.89	16.17	20.35	1.83	3.46	4.27	1328.55	608.53	248.5	CidA/LrgA family protein	gnl|CDD|224298;COG1380, COG1380, Putative effector of murein hydrolase LrgA [General function prediction only].
gene-MSBRM_RS02555	340.68	499.96	288.72	85.59	179.46	254.03	667.41	802.52	795.97	MEMO1 family protein	gnl|CDD|224274;COG1355, COG1355, Predicted dioxygenase [General function prediction only].
gene-MSBRM_RS06850	311.4	596.81	317.49	23.82	280.04	303.96	402.67	639.18	362.09	TrpB-like pyridoxal phosphate-dependent enzyme	gnl|CDD|224269;COG1350, COG1350, Predicted alternative tryptophan synthase beta-subunit (paralog of TrpB) [General function prediction only].
gene-MSBRM_RS00865	487.52	524.82	824.28	738.33	649.61	804.59	236.72	217.32	852.05	DUF134 domain-containing protein	gnl|CDD|224261;COG1342, COG1342, Predicted DNA-binding proteins [General function prediction only].
gene-MSBRM_RS02920	84.45	146.64	90.29	1.87	12.16	11.52	305.19	216.6	136.59	oligosaccharyl transferase%2C archaeosortase A system-associated	gnl|CDD|224206;COG1287, COG1287, Uncharacterized membrane protein, required for N-linked glycosylation [General function prediction only].
gene-MSBRM_RS14340	151.05	299.73	138.34	11.31	25.09	33.33	316.32	229.32	199.17	oligosaccharyl transferase%2C archaeosortase A system-associated	gnl|CDD|224206;COG1287, COG1287, Uncharacterized membrane protein, required for N-linked glycosylation [General function prediction only].
gene-MSBRM_RS04330	266.64	313.98	240.56	23.1	38.75	52.65	699.2	834.87	429.31	CPBP family intramembrane metalloprotease	gnl|CDD|224185;COG1266, COG1266, Predicted metal-dependent membrane protease [General function prediction only].
gene-MSBRM_RS06170	95.31	128.76	111.31	7.76	23.5	34.39	227.89	178.7	200.92	CNNM domain-containing protein	gnl|CDD|224173;COG1253, TlyC, Hemolysins and related proteins containing CBS domains [General function prediction only].
gene-MSBRM_RS16595	38.22	48.91	31.81	1.32	7.3	8.11	192.89	142.25	111.2	GTP-binding protein	gnl|CDD|224085;COG1163, DRG, Predicted GTPase [General function prediction only].
gene-MSBRM_RS15425	93.45	144.44	83.28	9.37	38.48	45.83	187.37	202.58	177.59	O-phospho-L-seryl-tRNA:Cys-tRNA synthase	gnl|CDD|224028;COG1103, COG1103, Archaea-specific pyridoxal phosphate-dependent enzymes [General function prediction only].
gene-MSBRM_RS18280	239.27	327.62	246.63	23.13	54.02	73.49	367.44	308.09	292.86	acetylxylan esterase	gnl|CDD|223999;COG1073, COG1073, Hydrolases of the alpha/beta superfamily [General function prediction only].
gene-MSBRM_RS01925	96.67	137.92	83.09	6.93	11.84	18.84	273.72	260.74	212.75	RND family transporter	gnl|CDD|223964;COG1033, COG1033, Predicted exporters of the RND superfamily [General function prediction only].
gene-MSBRM_RS03685	93.69	228.26	127.44	15.33	53.49	54.43	306.23	243.45	188.58	HAD family hydrolase	gnl|CDD|223943;COG1011, COG1011, Predicted hydrolase (HAD superfamily) [General function prediction only].
gene-MSBRM_RS08095	228.22	169.46	142.45	11.98	26.46	32.74	304.79	288.95	310.11	acyl-CoA thioesterase	gnl|CDD|223894;COG0824, FcbC, Predicted thioesterase [General function prediction only].
gene-MSBRM_RS02665	410.59	442.71	362.63	33.8	121.59	106.46	627.5	780.09	613.22	flavodoxin family protein	gnl|CDD|223728;COG0655, WrbA, Multimeric flavodoxin WrbA [General function prediction only].
gene-MSBRM_RS06205	103.44	107.16	103.15	2.53	30.22	29.51	79.39	82.62	111.98	flavodoxin family protein	gnl|CDD|223728;COG0655, WrbA, Multimeric flavodoxin WrbA [General function prediction only].
gene-MSBRM_RS09670	82.46	176.05	120.81	1.05	4.76	4.57	234.97	245.55	128.48	AI-2E family transporter	gnl|CDD|223701;COG0628, yhhT, Predicted permease, member of the PurR regulon [General function prediction only].
gene-MSBRM_RS14545	155.2	217.78	134.53	20.99	59.3	89.74	304.53	391.96	296.2	bifunctional oligoribonuclease/PAP phosphatase NrnA	gnl|CDD|223691;COG0618, COG0618, Exopolyphosphatase-related proteins [General function prediction only].
gene-MSBRM_RS01900	59.26	65.71	39.13	3.53	6.99	9.81	261.74	258.03	139.48	sodium:solute symporter family protein	gnl|CDD|223664;COG0591, PutP, Na+/proline symporter [Amino acid transport and metabolism / General function prediction only].
gene-MSBRM_RS17545	3328.56	6948.81	2901.63	110.63	473.07	798.68	710.08	1176.59	1666.66	hypothetical protein	gnl|CDD|223597;COG0523, COG0523, Putative GTPases (G3E family) [General function prediction only].
gene-MSBRM_RS00160	433.23	778.3	550.86	202.26	797.82	941.59	404.86	390.1	376.9	CBS domain-containing protein	gnl|CDD|223591;COG0517, COG0517, FOG: CBS domain [General function prediction only].
gene-MSBRM_RS07615	152.66	317.02	147.69	13.7	42.47	63.21	268.13	256.06	160.92	tetratricopeptide repeat protein	gnl|CDD|223533;COG0457, NrfG, FOG: TPR repeat [General function prediction only].
gene-MSBRM_RS00220	91.85	115.79	78.08	26.18	35.37	58.64	435.93	300.06	156.08	ribosomal protein S18-alanine N-acetyltransferase	gnl|CDD|223532;COG0456, RimI, Acetyltransferases [General function prediction only].
gene-MSBRM_RS11335	190.61	181.8	128.66	4.24	6.76	12.87	417.84	258.36	194.27	bile acid:sodium symporter family protein	gnl|CDD|223462;COG0385, COG0385, Predicted Na+-dependent transporter [General function prediction only].
gene-MSBRM_RS13555	209.03	247.21	221.14	3.61	21.67	19.87	940.7	1133.21	445.4	hydrogenase maturation nickel metallochaperone HypA	gnl|CDD|223452;COG0375, HybF, Zn finger protein HypA/HybF (possibly regulating hydrogenase expression) [General function prediction only].
gene-MSBRM_RS12180	137.73	183.93	187.95	7.59	48.97	43.44	1120.15	1212.67	247.87	TldD/PmbA family protein	gnl|CDD|223389;COG0312, TldD, Predicted Zn-dependent proteases and their inactivated homologs [General function prediction only].
gene-MSBRM_RS15985	296.04	370.03	253.94	30.47	76.23	143.24	1246.16	1340.42	1615.56	DNA-binding protein	gnl|CDD|225029;COG2118, COG2118, DNA-binding protein [General function prediction only].
gene-MSBRM_RS02770	149.9	192.21	178.49	6.47	21.87	21.68	429.95	454.54	191.15	phosphoribosyltransferase	gnl|CDD|224837;COG1926, COG1926, Predicted phosphoribosyltransferases [General function prediction only].
gene-MSBRM_RS00580	135.87	225.85	180.03	17.51	36.22	55.9	178.71	217.84	200.27	carbon-nitrogen hydrolase	gnl|CDD|223465;COG0388, COG0388, Predicted amidohydrolase [General function prediction only].
gene-MSBRM_RS07720	19.66	88.85	77.47	1.77	3.63	3.94	165.84	157.35	111.83	MFS transporter	gnl|CDD|223553;COG0477, ProP, Permeases of the major facilitator superfamily [Carbohydrate transport and metabolism / Amino acid transport and metabolism / Inorganic ion transport and metabolism / General function prediction only].
gene-MSBRM_RS11425	15.74	21.2	14.76	0.87	1.84	1.81	369.52	386.71	180.5	molybdate ABC transporter permease subunit	gnl|CDD|226629;COG4149, ModC, ABC-type molybdate transport system, permease component [Inorganic ion transport and metabolism].
gene-MSBRM_RS05555	362.95	593.36	381.6	58.74	155.98	192.09	610.38	618.09	234.73	heavy-metal-associated domain-containing protein	gnl|CDD|225328;COG2608, CopZ, Copper chaperone [Inorganic ion transport and metabolism].
gene-MSBRM_RS05520	43.43	217.31	109.22	2.74	15.07	22.84	119.26	156.13	112.43	heavy metal translocating P-type ATPase	gnl|CDD|225127;COG2217, ZntA, Cation transport ATPase [Inorganic ion transport and metabolism].
gene-MSBRM_RS04450	16.73	294.79	93.25	2.01	11.23	27.39	126.54	185.17	140.4	ABC transporter ATP-binding protein	gnl|CDD|224045;COG1120, FepC, ABC-type cobalamin/Fe3+-siderophores transport systems, ATPase components [Inorganic ion transport and metabolism / Coenzyme metabolism].
gene-MSBRM_RS01305	490.68	791.67	282.39	14.47	126.27	141.01	1185.27	1892.12	864.1	molybdate ABC transporter substrate-binding protein	gnl|CDD|223797;COG0725, ModA, ABC-type molybdate transport system, periplasmic component [Inorganic ion transport and metabolism].
gene-MSBRM_RS18340	332.42	457.22	281.05	58.98	393.6	370.8	546.4	549.35	372.35	ABC transporter substrate-binding protein	gnl|CDD|223787;COG0715, TauA, ABC-type nitrate/sulfonate/bicarbonate transport systems, periplasmic components [Inorganic ion transport and metabolism].
gene-MSBRM_RS03465	143.01	225.53	92.04	19.01	108.98	100.27	346.5	379.57	268.72	phosphate uptake regulator PhoU	gnl|CDD|223776;COG0704, PhoU, Phosphate uptake regulator [Inorganic ion transport and metabolism].
gene-MSBRM_RS05940	30.95	73.19	26.42	3.68	3.04	10.82	198.03	133.75	131.29	phosphate uptake regulator PhoU	gnl|CDD|223776;COG0704, PhoU, Phosphate uptake regulator [Inorganic ion transport and metabolism].
gene-MSBRM_RS16300	12.08	47.2	7.17	2.2	5.6	14.96	379.28	347.06	185.6	iron ABC transporter substrate-binding protein	gnl|CDD|223687;COG0614, FepB, ABC-type Fe3+-hydroxamate transport system, periplasmic component [Inorganic ion transport and metabolism].
gene-MSBRM_RS04445	79.84	889.63	488.63	18.06	111.48	137.75	506.11	673.55	582.17	iron ABC transporter permease	gnl|CDD|223682;COG0609, FepD, ABC-type Fe3+-siderophore transport system, permease component [Inorganic ion transport and metabolism].
gene-MSBRM_RS16285	16.4	32.6	11.64	0.47	1.72	0.7	365.28	330.77	232.01	iron ABC transporter permease	gnl|CDD|223682;COG0609, FepD, ABC-type Fe3+-siderophore transport system, permease component [Inorganic ion transport and metabolism].
gene-MSBRM_RS04500	567.21	2015.15	406.94	94.26	212.8	409.85	733.31	343.29	456.03	rhodanese-like domain-containing protein	gnl|CDD|223680;COG0607, PspE, Rhodanese-related sulfurtransferase [Inorganic ion transport and metabolism].
gene-MSBRM_RS09485	273.26	588.95	376.95	25.48	99.37	136.22	650.91	507.32	797.11	superoxide dismutase	gnl|CDD|223678;COG0605, SodA, Superoxide dismutase [Inorganic ion transport and metabolism].
gene-MSBRM_RS14830	21.65	22.77	12.22	1.94	2.82	7.09	316.33	115.25	84.5	magnesium transporter CorA family protein	gnl|CDD|223671;COG0598, CorA, Mg2+ and Co2+ transporters [Inorganic ion transport and metabolism].
gene-MSBRM_RS03570	108.6	212.15	224.43	5.49	8.3	12.04	310.21	222.35	123.16	phosphate ABC transporter permease PstA	gnl|CDD|223654;COG0581, PstA, ABC-type phosphate transport system, permease component [Inorganic ion transport and metabolism].
gene-MSBRM_RS10450	66.9	160.96	92.91	8.09	12.94	19.22	325.24	288.42	188.47	calcium-transporting P-type ATPase%2C PMR1-type	gnl|CDD|223550;COG0474, MgtA, Cation transport ATPase [Inorganic ion transport and metabolism].
gene-MSBRM_RS03310	229.77	462.53	285.8	126.88	380.64	414.48	609.61	556.62	442.77	catalase/peroxidase HPI	gnl|CDD|223453;COG0376, KatG, Catalase (peroxidase I) [Inorganic ion transport and metabolism].
gene-MSBRM_RS17990	752.55	694.3	620.03	68.03	267.57	328.62	1379.76	1562.88	1834.18	4-hydroxy-tetrahydrodipicolinate synthase	gnl|CDD|223406;COG0329, DapA, Dihydrodipicolinate synthase/N-acetylneuraminate lyase [Amino acid transport and metabolism / Cell envelope biogenesis, outer membrane].
gene-MSBRM_RS11455	127.24	1302.2	498.52	14.1	185.58	211.13	2301.78	2135.07	1416.82	cobalt transporter CbiM	gnl|CDD|223387;COG0310, CbiM, ABC-type Co2+ transport system, permease component [Inorganic ion transport and metabolism].
gene-MSBRM_RS16555	81.39	470.9	593.43	36.12	340.66	237.95	300.39	820.79	454.46	cobalt transporter CbiM	gnl|CDD|223387;COG0310, CbiM, ABC-type Co2+ transport system, permease component [Inorganic ion transport and metabolism].
gene-MSBRM_RS11090	269.28	433.88	269.64	34.46	57.91	74.39	624.44	423.78	530.72	inorganic phosphate transporter	gnl|CDD|223383;COG0306, PitA, Phosphate/sulphate permeases [Inorganic ion transport and metabolism].
gene-MSBRM_RS00730	45.66	82.58	40.24	13.84	21.18	36.58	356.94	181.86	114.72	cation diffusion facilitator family transporter	gnl|CDD|223131;COG0053, MMT1, Predicted Co/Zn/Cd cation transporters [Inorganic ion transport and metabolism].
gene-MSBRM_RS13465	75.17	105.86	76.47	8.63	15.1	38.65	372.28	701.86	589.89	cation diffusion facilitator family transporter	gnl|CDD|223131;COG0053, MMT1, Predicted Co/Zn/Cd cation transporters [Inorganic ion transport and metabolism].
gene-MSBRM_RS11095	116.05	175.97	120.7	8.23	50.96	69.32	384.46	154.81	206.27	TIGR00153 family protein	gnl|CDD|224310;COG1392, COG1392, Phosphate transport regulator (distant homolog of PhoU) [Inorganic ion transport and metabolism].
gene-MSBRM_RS18270	62.04	99.42	50.31	26.86	64.39	62.04	536.12	217.45	134.4	polyphosphate kinase 1	gnl|CDD|223924;COG0855, Ppk, Polyphosphate kinase [Inorganic ion transport and metabolism].
gene-MSBRM_RS03565	360.88	870.2	867.28	9.9	15.25	26.19	930.43	791.07	288.76	phosphate ABC transporter permease subunit PstC	gnl|CDD|223646;COG0573, PstC, ABC-type phosphate transport system, permease component [Inorganic ion transport and metabolism].
gene-MSBRM_RS03050	393.89	2144.89	1130.07	61.83	387.58	632.26	914.66	2637.14	1709.68	sirohydrochlorin nickelochelatase	gnl|CDD|225049;COG2138, COG2138, Sirohydrochlorin ferrochelatase [Inorganic ion transport and metabolism].
gene-MSBRM_RS00655	18.63	47.19	17.13	8.28	14.54	25.3	113.09	94.92	100.16	acetylornithine transaminase	gnl|CDD|227325;COG4992, ArgD, Ornithine/acetylornithine aminotransferase [Amino acid transport and metabolism].
gene-MSBRM_RS06740	268.36	438.96	202.96	10.9	40.55	58.32	668.01	969.26	460.3	homoserine O-acetyltransferase	gnl|CDD|224932;COG2021, MET2, Homoserine acetyltransferase [Amino acid transport and metabolism].
gene-MSBRM_RS10055	48.41	99.19	40.52	1.96	7.54	15.48	140.04	167.11	231.65	phosphoserine transaminase	gnl|CDD|224843;COG1932, SerC, Phosphoserine aminotransferase [Coenzyme metabolism / Amino acid transport and metabolism].
gene-MSBRM_RS14310	186.08	181.55	151.93	107.25	117.52	119.96	241.9	152.1	174.22	cyclase family protein	gnl|CDD|224790;COG1878, COG1878, Kynurenine formamidase [Amino acid transport and metabolism].
gene-MSBRM_RS05945	106.98	128.09	108.54	11.05	30.06	57.85	112.79	124.57	122.14	shikimate kinase	gnl|CDD|224599;COG1685, COG1685, Archaeal shikimate kinase [Amino acid transport and metabolism / Coenzyme metabolism].
gene-MSBRM_RS10990	10.9	12.41	13.69	0.8	0.85	1.31	399.47	165.2	80.28	AzlC family ABC transporter permease	gnl|CDD|224215;COG1296, AzlC, Predicted branched-chain amino acid permease (azaleucine resistance) [Amino acid transport and metabolism].
gene-MSBRM_RS02015	14.23	545.43	309.54	5.89	20	44.32	189.25	613.8	520.37	ABC transporter permease	gnl|CDD|224094;COG1173, DppC, ABC-type dipeptide/oligopeptide/nickel transport systems, permease components [Amino acid transport and metabolism / Inorganic ion transport and metabolism].
gene-MSBRM_RS04845	37.46	246.16	166.46	0.86	6.75	8.12	211.13	301.12	355.44	ABC transporter permease	gnl|CDD|224094;COG1173, DppC, ABC-type dipeptide/oligopeptide/nickel transport systems, permease components [Amino acid transport and metabolism / Inorganic ion transport and metabolism].
gene-MSBRM_RS06720	122.93	255.05	127.5	4.28	27.49	38.85	291.43	350.26	210.3	cysteine desulfurase NifS	gnl|CDD|224029;COG1104, NifS, Cysteine sulfinate desulfinase/cysteine desulfurase and related enzymes [Amino acid transport and metabolism].
gene-MSBRM_RS06700	282.63	446.96	313.67	14.84	75.43	109.49	469.61	614.65	371.01	serine O-acetyltransferase	gnl|CDD|223975;COG1045, CysE, Serine acetyltransferase [Amino acid transport and metabolism].
gene-MSBRM_RS02025	8.97	436.11	182.52	4.04	36.26	61.9	131.37	475.62	226.01	ABC transporter substrate-binding protein	gnl|CDD|223818;COG0747, DdpA, ABC-type dipeptide transport system, periplasmic component [Amino acid transport and metabolism].
gene-MSBRM_RS04825	9.43	239.16	63.65	5.43	37.61	54.03	123.75	262.71	101.22	ABC transporter substrate-binding protein	gnl|CDD|223818;COG0747, DdpA, ABC-type dipeptide transport system, periplasmic component [Amino acid transport and metabolism].
gene-MSBRM_RS04830	36.66	452.29	218.95	7.27	68.95	81.29	271.06	483.22	321.68	ABC transporter substrate-binding protein	gnl|CDD|223818;COG0747, DdpA, ABC-type dipeptide transport system, periplasmic component [Amino acid transport and metabolism].
gene-MSBRM_RS06820	284.45	431.51	312.77	42.5	154.1	148.44	286.63	317.35	316.72	methylenetetrahydrofolate reductase	gnl|CDD|223757;COG0685, MetF, 5,10-methylenetetrahydrofolate reductase [Amino acid transport and metabolism].
gene-MSBRM_RS01160	4.48	136.5	55.7	0.61	6.28	14.55	118.88	341.32	240.11	ABC transporter permease	gnl|CDD|223674;COG0601, DppB, ABC-type dipeptide/oligopeptide/nickel transport systems, permease components [Amino acid transport and metabolism / Inorganic ion transport and metabolism].
gene-MSBRM_RS02020	56.23	1350.48	998.77	8.21	35.72	47.54	732.07	1902.05	1512.81	ABC transporter permease	gnl|CDD|223674;COG0601, DppB, ABC-type dipeptide/oligopeptide/nickel transport systems, permease components [Amino acid transport and metabolism / Inorganic ion transport and metabolism].
gene-MSBRM_RS04840	84.98	539.93	426.01	4.45	26.3	24.25	493.96	727.27	766.19	ABC transporter permease	gnl|CDD|223674;COG0601, DppB, ABC-type dipeptide/oligopeptide/nickel transport systems, permease components [Amino acid transport and metabolism / Inorganic ion transport and metabolism].
gene-MSBRM_RS00775	2562.63	1905.21	2122.25	54.89	233.42	187.66	1105.39	3573.35	2811.88	amino acid permease	gnl|CDD|223605;COG0531, PotE, Amino acid transporters [Amino acid transport and metabolism].
gene-MSBRM_RS05135	5569.18	10996.1	6619.94	117.37	1064.55	999.78	2208.07	5420.87	5190.09	APC family permease	gnl|CDD|223605;COG0531, PotE, Amino acid transporters [Amino acid transport and metabolism].
gene-MSBRM_RS12135	34.51	104.05	56.27	15.27	105.4	154.08	136.49	229.92	107.41	cysteate synthase	gnl|CDD|223572;COG0498, ThrC, Threonine synthase [Amino acid transport and metabolism].
gene-MSBRM_RS13005	53.57	79.27	41.64	2.78	13.65	21.29	148.06	148.98	105.3	threonine synthase	gnl|CDD|223572;COG0498, ThrC, Threonine synthase [Amino acid transport and metabolism].
gene-MSBRM_RS01195	276.51	302.58	286.55	39.97	230.75	205.96	1088.58	1176.65	669.48	isocitrate/isopropylmalate dehydrogenase family protein	gnl|CDD|223549;COG0473, LeuB, Isocitrate/isopropylmalate dehydrogenase [Amino acid transport and metabolism].
gene-MSBRM_RS16835	71.74	109.59	52.19	4.23	25.63	32.53	408.67	496.35	259.88	isocitrate/isopropylmalate dehydrogenase family protein	gnl|CDD|223549;COG0473, LeuB, Isocitrate/isopropylmalate dehydrogenase [Amino acid transport and metabolism].
gene-MSBRM_RS04015	179.22	258.35	195.33	43.26	65.33	68.43	455.42	560.86	286.09	ATP-grasp domain-containing protein	gnl|CDD|223534;COG0458, CarB, Carbamoylphosphate synthase large subunit (split gene in MJ) [Amino acid transport and metabolism / Nucleotide transport and metabolism].
gene-MSBRM_RS02010	3.06	165.84	80.45	1.15	4.75	8.1	68.94	211.3	109.81	ABC transporter ATP-binding protein	gnl|CDD|223521;COG0444, DppD, ABC-type dipeptide/oligopeptide/nickel transport system, ATPase component [Amino acid transport and metabolism / Inorganic ion transport and metabolism].
gene-MSBRM_RS03700	14.48	176.94	152.41	5.15	17.96	29.63	85.02	108.66	134.2	ABC transporter ATP-binding protein	gnl|CDD|223521;COG0444, DppD, ABC-type dipeptide/oligopeptide/nickel transport system, ATPase component [Amino acid transport and metabolism / Inorganic ion transport and metabolism].
gene-MSBRM_RS03705	22.87	240.32	196.94	7	28.73	42.96	308.8	378.65	238.44	ABC transporter ATP-binding protein	gnl|CDD|223521;COG0444, DppD, ABC-type dipeptide/oligopeptide/nickel transport system, ATPase component [Amino acid transport and metabolism / Inorganic ion transport and metabolism].
gene-MSBRM_RS04570	78.41	141.03	58.32	9.72	25.89	35.68	195.55	216.12	171.5	aminotransferase class I/II-fold pyridoxal phosphate-dependent enzyme	gnl|CDD|223513;COG0436, COG0436, Aspartate/tyrosine/aromatic aminotransferase [Amino acid transport and metabolism].
gene-MSBRM_RS20115	98.89	189.54	98.2	11.08	42.72	53.21	292.84	325.63	196.71	pyridoxal phosphate-dependent aminotransferase	gnl|CDD|223513;COG0436, COG0436, Aspartate/tyrosine/aromatic aminotransferase [Amino acid transport and metabolism].
gene-MSBRM_RS06910	40.05	77.09	35.55	1.77	9.11	12.17	163.02	207.23	99.68	LL-diaminopimelate aminotransferase	gnl|CDD|223513;COG0436, COG0436, Aspartate/tyrosine/aromatic aminotransferase [Amino acid transport and metabolism].
gene-MSBRM_RS12835	94.78	159.31	73.38	3.81	19.72	25.2	572.34	494.77	278.06	pyridoxal phosphate-dependent aminotransferase	gnl|CDD|223513;COG0436, COG0436, Aspartate/tyrosine/aromatic aminotransferase [Amino acid transport and metabolism].
gene-MSBRM_RS16120	123.02	109.11	97.33	5.9	67.72	55.55	455.01	339.32	326.89	pyrroline-5-carboxylate reductase	gnl|CDD|223422;COG0345, ProC, Pyrroline-5-carboxylate reductase [Amino acid transport and metabolism].
gene-MSBRM_RS17985	143.23	187.58	129.63	6.56	44.4	54.16	334.26	431.21	408.22	4-hydroxy-tetrahydrodipicolinate reductase	gnl|CDD|223366;COG0289, DapB, Dihydrodipicolinate reductase [Amino acid transport and metabolism].
gene-MSBRM_RS11900	85.8	130.02	60.03	28.21	32.31	75.69	2978.15	1290.64	823.48	glutamine synthetase family protein	gnl|CDD|223252;COG0174, GlnA, Glutamine synthetase [Amino acid transport and metabolism].
gene-MSBRM_RS17090	205.22	269.27	220.98	56.58	196.99	181.94	413.48	263.82	324.89	type I glutamate--ammonia ligase	gnl|CDD|223252;COG0174, GlnA, Glutamine synthetase [Amino acid transport and metabolism].
gene-MSBRM_RS10535	155.29	242.73	200.38	9.37	49.5	67.13	371.89	723.28	431.76	hydantoinase/oxoprolinase family protein	gnl|CDD|223223;COG0145, HyuA, N-methylhydantoinase A/acetone carboxylase, beta subunit [Amino acid transport and metabolism / Secondary metabolites biosynthesis, transport, and catabolism].
gene-MSBRM_RS17585	70.17	114.27	80.99	17.11	32.19	38.15	300.7	242.29	119.19	hydantoinase/oxoprolinase family protein	gnl|CDD|223223;COG0145, HyuA, N-methylhydantoinase A/acetone carboxylase, beta subunit [Amino acid transport and metabolism / Secondary metabolites biosynthesis, transport, and catabolism].
gene-MSBRM_RS00310	482.84	869.42	571.34	354.65	532.67	756.54	2626.85	2095.28	1436.26	2-isopropylmalate synthase	gnl|CDD|223197;COG0119, LeuA, Isopropylmalate/homocitrate/citramalate synthases [Amino acid transport and metabolism].
gene-MSBRM_RS14515	332.03	461.16	310.68	75.01	187.24	249	1637.3	1563.9	1389.56	2-isopropylmalate synthase	gnl|CDD|223197;COG0119, LeuA, Isopropylmalate/homocitrate/citramalate synthases [Amino acid transport and metabolism].
gene-MSBRM_RS16605	189.32	207.57	134.46	13.34	60.64	53.09	543.01	404.39	189.01	branched-chain-amino-acid transaminase	gnl|CDD|223193;COG0115, IlvE, Branched-chain amino acid aminotransferase/4-amino-4-deoxychorismate lyase [Amino acid transport and metabolism / Coenzyme metabolism].
gene-MSBRM_RS05390	248.01	205.93	218.77	21.66	75.47	78.15	866.58	762.69	504.36	serine hydroxymethyltransferase	gnl|CDD|223190;COG0112, GlyA, Glycine/serine hydroxymethyltransferase [Amino acid transport and metabolism].
gene-MSBRM_RS02505	1009.88	1256.42	1126.59	58.6	354.79	308.31	6214.21	7338.74	2413.49	phosphoglycerate dehydrogenase	gnl|CDD|223189;COG0111, SerA, Phosphoglycerate dehydrogenase and related dehydrogenases [Amino acid transport and metabolism].
gene-MSBRM_RS02370	77.67	140.73	80.31	15.59	39.57	41.92	442.51	355.23	152.93	imidazole glycerol phosphate synthase subunit HisF	gnl|CDD|223185;COG0107, HisF, Imidazoleglycerol-phosphate synthase [Amino acid transport and metabolism].
gene-MSBRM_RS00650	26.26	58.16	23.49	3.84	11.61	15.24	300.73	268.31	137.84	histidinol-phosphate transaminase	gnl|CDD|223157;COG0079, HisC, Histidinol-phosphate/aromatic aminotransferase and cobyric acid decarboxylase [Amino acid transport and metabolism].
gene-MSBRM_RS12270	153.26	159.93	114.71	4.92	46.16	58.05	186.95	185.27	157.68	ornithine carbamoyltransferase	gnl|CDD|223156;COG0078, ArgF, Ornithine carbamoyltransferase [Amino acid transport and metabolism].
gene-MSBRM_RS17085	65.48	125.17	44.01	13.89	25.96	60.42	499.39	259.37	230.54	glutamine amidotransferase family protein	gnl|CDD|223145;COG0067, GltB, Glutamate synthase domain 1 [Amino acid transport and metabolism].
gene-MSBRM_RS01200	96.03	128.16	94.32	28.43	59	86.07	139.34	130.6	290.59	3-isopropylmalate dehydratase small subunit	gnl|CDD|223144;COG0066, LeuD, 3-isopropylmalate dehydratase small subunit [Amino acid transport and metabolism].
gene-MSBRM_RS11960	282.04	534.01	283.48	13.62	94.32	137.71	489.81	692.44	586.23	3-isopropylmalate dehydratase large subunit	gnl|CDD|223143;COG0065, LeuC, 3-isopropylmalate dehydratase large subunit [Amino acid transport and metabolism].
gene-MSBRM_RS14500	1367.82	1045.36	1317.73	64.28	1348.5	799.43	9855.07	9710.45	2631.55	ketol-acid reductoisomerase	gnl|CDD|223137;COG0059, IlvC, Ketol-acid reductoisomerase [Amino acid transport and metabolism / Coenzyme metabolism].
gene-MSBRM_RS06735	137.19	273.14	143.71	11.8	56.29	85.52	220.96	338.15	221.47	O-acetylhomoserine aminocarboxypropyltransferase/cysteine synthase	gnl|CDD|225428;COG2873, MET17, O-acetylhomoserine sulfhydrylase [Amino acid transport and metabolism].
gene-MSBRM_RS17710	2485.53	2025.52	2286.5	28.08	93.41	148.78	5792.36	6793.69	6483.26	phosphoserine phosphatase SerB	gnl|CDD|223634;COG0560, SerB, Phosphoserine phosphatase [Amino acid transport and metabolism].
gene-MSBRM_RS12905	62.36	114.16	52	3.13	25.92	33.69	160.39	146.29	106.94	dihydroxy-acid dehydratase	gnl|CDD|223207;COG0129, IlvD, Dihydroxyacid dehydratase/phosphogluconate dehydratase [Amino acid transport and metabolism / Carbohydrate transport and metabolism].
gene-MSBRM_RS14510	229.25	322.4	176.41	41.66	290.27	253.62	873.6	967.95	435.86	acetolactate synthase large subunit	gnl|CDD|223107;COG0028, IlvB, Thiamine pyrophosphate-requiring enzymes [acetolactate synthase, pyruvate dehydrogenase (cytochrome), glyoxylate carboligase, phosphonopyruvate decarboxylase] [Amino acid transport and metabolism / Coenzyme metabolism].
gene-MSBRM_RS06705	355.84	865.1	395.22	39.64	165.09	216.84	728.29	942.2	529.41	cysteine synthase A	gnl|CDD|223110;COG0031, CysK, Cysteine synthase [Amino acid transport and metabolism].
gene-MSBRM_RS05610	457.99	382.15	421.54	22.38	168.11	143.3	840.99	780.06	567	Glu-tRNA(Gln) amidotransferase subunit GatD	gnl|CDD|223330;COG0252, AnsB, L-asparaginase/archaeal Glu-tRNAGln amidotransferase subunit D [Amino acid transport and metabolism / Translation, ribosomal structure and biogenesis].
gene-MSBRM_RS02440	151.87	197.91	155.18	68.32	195.87	206.19	97.48	682.5	482.46	[trimethylamine--corrinoid protein] Co-methyltransferase	gnl|CDD|227885;COG5598, COG5598, Trimethylamine:corrinoid methyltransferase [Coenzyme metabolism].
gene-MSBRM_RS03425	37693.5	50721.6	35133.2	9968.6	30107	24545.3	20130	17614.4	27644.4	molybdopterin-binding protein	gnl|CDD|226113;COG3585, MopI, Molybdopterin-binding protein [Coenzyme metabolism].
gene-MSBRM_RS08955	603.8	584.44	435.76	7.63	86.95	113.89	1218.62	1694.46	1612.64	methenyltetrahydromethanopterin cyclohydrolase	gnl|CDD|225791;COG3252, COG3252, Methenyltetrahydromethanopterin cyclohydrolase [Coenzyme metabolism].
gene-MSBRM_RS16855	95.61	170.56	87.36	6.47	49.22	46.41	183.02	198.44	130.23	cobalt-precorrin-4/precorrin-4 C(11)-methyltransferase	gnl|CDD|225430;COG2875, CobM, Precorrin-4 methylase [Coenzyme metabolism].
gene-MSBRM_RS04820	95.61	668.48	742.74	9.37	126.13	112.93	457.05	581.09	878.81	class I SAM-dependent methyltransferase	gnl|CDD|225137;COG2227, UbiG, 2-polyprenyl-3-methyl-5-hydroxy-6-metoxy-1,4-benzoquinol methylase [Coenzyme metabolism].
gene-MSBRM_RS02030	15.98	803.08	331.12	12.75	44.54	74.43	234.02	716	687.84	class I SAM-dependent methyltransferase	gnl|CDD|225136;COG2226, UbiE, Methylase involved in ubiquinone/menaquinone biosynthesis [Coenzyme metabolism].
gene-MSBRM_RS04835	91.89	588.47	515.32	6.11	116.24	111.1	881.58	1401.03	627.63	class I SAM-dependent methyltransferase	gnl|CDD|225136;COG2226, UbiE, Methylase involved in ubiquinone/menaquinone biosynthesis [Coenzyme metabolism].
gene-MSBRM_RS07705	61.9	2153.09	979.77	91.8	627.73	684.24	1927.19	2723.16	1703.64	class I SAM-dependent methyltransferase	gnl|CDD|225136;COG2226, UbiE, Methylase involved in ubiquinone/menaquinone biosynthesis [Coenzyme metabolism].
gene-MSBRM_RS10595	48.14	54.31	48	1.77	7.43	13.11	301.99	255.83	148.97	class I SAM-dependent methyltransferase	gnl|CDD|225136;COG2226, UbiE, Methylase involved in ubiquinone/menaquinone biosynthesis [Coenzyme metabolism].
gene-MSBRM_RS11995	115.96	177.97	172.77	3.53	56.19	45.85	200.45	184.77	109.01	methyltransferase domain-containing protein	gnl|CDD|225136;COG2226, UbiE, Methylase involved in ubiquinone/menaquinone biosynthesis [Coenzyme metabolism].
gene-MSBRM_RS13980	226.17	269.11	271.18	10.26	73.76	46.28	382.57	449.57	221.84	class I SAM-dependent methyltransferase	gnl|CDD|225136;COG2226, UbiE, Methylase involved in ubiquinone/menaquinone biosynthesis [Coenzyme metabolism].
gene-MSBRM_RS16050	23.4	332.05	147.48	4.51	11.29	14.84	709.58	1180.01	290.48	class I SAM-dependent methyltransferase	gnl|CDD|225136;COG2226, UbiE, Methylase involved in ubiquinone/menaquinone biosynthesis [Coenzyme metabolism].
gene-MSBRM_RS16295	9.11	51.38	4.67	1.94	1.54	8.05	272.77	246.38	158.21	class I SAM-dependent methyltransferase	gnl|CDD|225136;COG2226, UbiE, Methylase involved in ubiquinone/menaquinone biosynthesis [Coenzyme metabolism].
gene-MSBRM_RS16875	169.68	178.11	140.3	7.7	65.73	54.72	102.83	106.08	126.65	precorrin-8X methylmutase	gnl|CDD|224993;COG2082, CobH, Precorrin isomerase [Coenzyme metabolism].
gene-MSBRM_RS16860	122.3	267.04	93.23	13.27	55.59	73.2	227.24	256.72	202.96	cobalamin biosynthesis protein CbiG	gnl|CDD|224984;COG2073, CbiG, Cobalamin biosynthesis protein CbiG [Coenzyme metabolism].
gene-MSBRM_RS14710	73.05	137.24	81.61	5.07	16.06	25.47	219.03	251.93	151.82	TIGR00303 family protein	gnl|CDD|224949;COG2038, CobT, NaMN:DMB phosphoribosyltransferase [Coenzyme metabolism].
gene-MSBRM_RS15045	101.76	146	75.23	15.31	31.66	48.29	334.83	186.87	135.99	triphosphoribosyl-dephospho-CoA synthase	gnl|CDD|224681;COG1767, CitG, Triphosphoribosyl-dephospho-CoA synthetase [Coenzyme metabolism].
gene-MSBRM_RS02280	83.48	129.14	64.99	8.78	19.65	30.18	257.5	210.72	206.05	bifunctional precorrin-2 dehydrogenase/sirohydrochlorin ferrochelatase	gnl|CDD|224562;COG1648, CysG, Siroheme synthase (precorrin-2 oxidase/ferrochelatase domain) [Coenzyme metabolism].
gene-MSBRM_RS10640	57.19	53.41	38.61	1.39	6.11	12.62	188.72	147.22	139.9	phenylacetate--CoA ligase	gnl|CDD|224458;COG1541, PaaK, Coenzyme F390 synthetase [Coenzyme metabolism].
gene-MSBRM_RS14550	108.9	93.74	73.7	7.5	22.6	22.9	280.14	361.81	174.94	phenylacetate--CoA ligase	gnl|CDD|224458;COG1541, PaaK, Coenzyme F390 synthetase [Coenzyme metabolism].
gene-MSBRM_RS16870	320.89	392.33	317.66	17.36	109.85	105.31	481.19	478.37	418.5	precorrin-3B C(17)-methyltransferase	gnl|CDD|223942;COG1010, CobJ, Precorrin-3B methylase [Coenzyme metabolism].
gene-MSBRM_RS14935	130.09	221.55	121.85	15.71	34.77	41.07	1209.25	1163.47	612.81	6-carboxytetrahydropterin synthase QueD	gnl|CDD|223792;COG0720, COG0720, 6-pyruvoyl-tetrahydropterin synthase [Coenzyme metabolism].
gene-MSBRM_RS01015	52.48	41.83	35.89	2.24	6.07	6.98	359.15	278.85	151.33	molybdenum cofactor biosynthesis protein MoaB	gnl|CDD|223595;COG0521, MoaB, Molybdopterin biosynthesis enzymes [Coenzyme metabolism].
gene-MSBRM_RS10965	101.98	71.63	88.9	1.56	30.52	21.27	144.37	186.42	113.71	adenosylhomocysteinase	gnl|CDD|223573;COG0499, SAM1, S-adenosylhomocysteine hydrolase [Coenzyme metabolism].
gene-MSBRM_RS02275	31.37	54.11	29.42	11.46	13.79	22.67	136.96	134.47	101.82	glutamyl-tRNA reductase	gnl|CDD|223450;COG0373, HemA, Glutamyl-tRNA reductase [Coenzyme metabolism].
gene-MSBRM_RS15190	271.66	365.2	372.3	167.24	324.81	265.81	392.79	339.76	307.98	biotin--[acetyl-CoA-carboxylase] ligase	gnl|CDD|223417;COG0340, BirA, Biotin-(acetyl-CoA carboxylase) ligase [Coenzyme metabolism].
gene-MSBRM_RS11030	91.31	224.77	98.54	3.97	20.66	28.2	327.72	353.36	205.51	tRNA 4-thiouridine(8) synthase ThiI	gnl|CDD|223378;COG0301, ThiI, Thiamine biosynthesis ATP pyrophosphatase [Coenzyme metabolism].
gene-MSBRM_RS08200	197	394.21	213.72	43.13	131.95	223.79	384.36	397.9	430.08	pyridoxal 5'-phosphate synthase lyase subunit PdxS	gnl|CDD|223292;COG0214, SNZ1, Pyridoxine biosynthesis enzyme [Coenzyme metabolism].
gene-MSBRM_RS05385	159.52	174.06	133.76	14.97	61.69	75.71	492.39	485.7	341.36	bifunctional methylenetetrahydrofolate dehydrogenase/methenyltetrahydrofolate cyclohydrolase	gnl|CDD|223268;COG0190, FolD, 5,10-methylene-tetrahydrofolate dehydrogenase/Methenyl tetrahydrofolate cyclohydrolase [Coenzyme metabolism].
gene-MSBRM_RS05410	124.65	157.27	104.56	15.43	43.29	57.95	797.26	600.97	279.14	NAD+ synthase	gnl|CDD|223249;COG0171, NadE, NAD synthase [Coenzyme metabolism].
gene-MSBRM_RS02580	239.39	240.17	231.27	50.93	130.79	150.86	400.48	397.08	434.41	polyprenyl synthetase family protein	gnl|CDD|223220;COG0142, IspA, Geranylgeranyl pyrophosphate synthase [Coenzyme metabolism].
gene-MSBRM_RS12085	1789.23	1988.57	2516.78	416.01	2544.17	2741.37	134.41	152.2	499.43	MoaD/ThiS family protein	gnl|CDD|225015;COG2104, ThiS, Sulfur transfer protein involved in thiamine biosynthesis [Coenzyme metabolism].
gene-MSBRM_RS12530	62.73	74.81	49.77	5.26	26.14	28.38	186.57	174.12	113.17	phosphomethylpyrimidine synthase	gnl|CDD|223499;COG0422, ThiC, Thiamine biosynthesis protein ThiC [Coenzyme metabolism].
gene-MSBRM_RS16715	751.12	1165.12	764.04	54.48	127.85	260.28	997.47	4829.85	2392.84	phosphomethylpyrimidine synthase ThiC	gnl|CDD|223499;COG0422, ThiC, Thiamine biosynthesis protein ThiC [Coenzyme metabolism].
gene-MSBRM_RS08340	110.18	109.53	99.56	2.35	17.73	18.99	147.96	164.08	97.23	7%2C8-didemethyl-8-hydroxy-5-deazariboflavin synthase CofG	gnl|CDD|223988;COG1060, ThiH, Thiamine biosynthesis enzyme ThiH and related uncharacterized enzymes [Coenzyme metabolism / General function prediction only].
gene-MSBRM_RS15200	128.31	177.79	124.66	6.95	172.04	158.11	169.89	296.97	161.22	sodium-extruding oxaloacetate decarboxylase subunit alpha	gnl|CDD|227349;COG5016, COG5016, Pyruvate/oxaloacetate carboxyltransferase [Energy production and conversion].
gene-MSBRM_RS07935	177.62	349.18	201.8	52.73	114.49	132.38	614.43	659.28	275.25	ferredoxin:thioredoxin reductase	gnl|CDD|227139;COG4802, FtrB, Ferredoxin-thioredoxin reductase, catalytic subunit [Energy production and conversion].
gene-MSBRM_RS09650	202.69	339.24	202.98	3.36	43.6	59.82	169.2	182.51	234.54	ferredoxin:glutaredoxin reductase	gnl|CDD|227139;COG4802, FtrB, Ferredoxin-thioredoxin reductase, catalytic subunit [Energy production and conversion].
gene-MSBRM_RS04345	248.84	210.52	186.06	8.72	134.26	113.13	238.52	404.82	242.57	indolepyruvate ferredoxin oxidoreductase subunit alpha	gnl|CDD|226684;COG4231, COG4231, Indolepyruvate ferredoxin oxidoreductase, alpha and beta subunits [Energy production and conversion].
gene-MSBRM_RS10650	44.85	52.59	33.16	1.93	7.73	9.02	234.37	203.28	120.96	indolepyruvate ferredoxin oxidoreductase subunit alpha	gnl|CDD|226684;COG4231, COG4231, Indolepyruvate ferredoxin oxidoreductase, alpha and beta subunits [Energy production and conversion].
gene-MSBRM_RS14675	246.07	278.19	183.69	7.43	55.93	54.5	1284.41	1091.61	849.47	sodium-translocating pyrophosphatase	gnl|CDD|226330;COG3808, OVP1, Inorganic pyrophosphatase [Energy production and conversion].
gene-MSBRM_RS15975	1007.59	817.08	616.2	92.14	298.91	311.88	1861.41	2040.06	1759.25	coenzyme F420 hydrogenase subunit alpha	gnl|CDD|225798;COG3259, FrhA, Coenzyme F420-reducing hydrogenase, alpha subunit [Energy production and conversion].
gene-MSBRM_RS13580	5472.32	3158.59	3578.9	175.71	1498.58	1365.98	9988.52	6930.76	9070.29	cytochrome b	gnl|CDD|225419;COG2864, FdnI, Cytochrome b subunit of formate dehydrogenase [Energy production and conversion].
gene-MSBRM_RS03160	250.4	157.34	149.26	12.09	37.05	31.27	126.53	95.78	107.53	ATP synthase archaeal subunit H	gnl|CDD|225368;COG2811, NtpF, Archaeal/vacuolar-type H+-ATPase subunit H [Energy production and conversion].
gene-MSBRM_RS03040	32.35	69.89	45.5	5.54	25.06	29.51	124.4	169.59	100.09	Ni-sirohydrochlorin a%2Cc-diamide reductive cyclase catalytic subunit	gnl|CDD|225335;COG2710, NifD, Nitrogenase molybdenum-iron protein, alpha and beta chains [Energy production and conversion].
gene-MSBRM_RS15140	4465.49	3907.96	3021.23	103.68	1269.33	798.53	11734.7	14353.4	7154.69	respiratory nitrate reductase subunit gamma	gnl|CDD|225092;COG2181, NarI, Nitrate reductase gamma subunit [Energy production and conversion].
gene-MSBRM_RS14270	838.94	835.59	538.93	78.39	309.54	308.39	3897.49	5947.93	2805.81	5%2C10-methylenetetrahydromethanopterin reductase	gnl|CDD|225052;COG2141, COG2141, Coenzyme F420-dependent N5,N10-methylene tetrahydromethanopterin reductase and related flavin-dependent oxidoreductases [Energy production and conversion].
gene-MSBRM_RS05510	52.82	99.39	46.19	15.85	44.25	52.96	190.63	160.61	115.19	rubrerythrin family protein	gnl|CDD|224508;COG1592, COG1592, Rubrerythrin [Energy production and conversion].
gene-MSBRM_RS03135	696.32	179.47	284.97	3.99	16.88	5.33	466.14	453.9	370.99	V-type ATP synthase subunit F	gnl|CDD|224353;COG1436, NtpG, Archaeal/vacuolar-type H+-ATPase subunit F [Energy production and conversion].
gene-MSBRM_RS03120	11251	4546.73	5830.44	97.45	835.15	643.97	13836.6	11991.3	8215.23	V-type ATP synthase subunit D	gnl|CDD|224312;COG1394, NtpD, Archaeal/vacuolar-type H+-ATPase subunit D [Energy production and conversion].
gene-MSBRM_RS03145	754.29	416.67	340.04	5.26	20.27	18.21	546.73	529.43	310.64	V-type ATP synthase subunit E	gnl|CDD|224308;COG1390, NtpE, Archaeal/vacuolar-type H+-ATPase subunit E [Energy production and conversion].
gene-MSBRM_RS13925	91.14	99.38	84.38	13.32	48	37.39	203.94	165.66	167.95	cytochrome d ubiquinol oxidase subunit II	gnl|CDD|224213;COG1294, AppB, Cytochrome bd-type quinol oxidase, subunit 2 [Energy production and conversion].
gene-MSBRM_RS03155	40552.2	14798.7	19322.4	624.24	2199.69	1581.62	45256.8	30156.5	21726.6	V-type ATP synthase subunit I	gnl|CDD|224188;COG1269, NtpI, Archaeal/vacuolar-type H+-ATPase subunit I [Energy production and conversion].
gene-MSBRM_RS09950	42.23	102.84	38.91	21.23	16.61	31.84	298.09	140.3	101.42	acylphosphatase	gnl|CDD|224174;COG1254, AcyP, Acylphosphatases [Energy production and conversion].
gene-MSBRM_RS04895	204.96	347.24	221.03	67.4	168.31	142.63	304.46	464.16	247.04	NAD(P)/FAD-dependent oxidoreductase	gnl|CDD|224171;COG1251, NirB, NAD(P)H-nitrite reductase [Energy production and conversion].
gene-MSBRM_RS03125	2145.54	1616.49	1101.89	29.11	209.41	198.94	2503.89	2505.99	1418.08	ATP synthase subunit B	gnl|CDD|224078;COG1156, NtpB, Archaeal/vacuolar-type H+-ATPase subunit B [Energy production and conversion].
gene-MSBRM_RS03130	6151.05	2789.47	2823.06	38.7	358.31	278.46	5659.11	4654.71	4221.81	ATP synthase subunit A	gnl|CDD|224077;COG1155, NtpA, Archaeal/vacuolar-type H+-ATPase subunit A [Energy production and conversion].
gene-MSBRM_RS01505	424.52	869.58	308.19	177.04	412.24	446.72	276.84	251.55	335.86	4Fe-4S binding protein	gnl|CDD|224069;COG1146, COG1146, Ferredoxin [Energy production and conversion].
gene-MSBRM_RS13345	72.24	60.26	53.06	17.36	47.95	34.97	847.76	364.49	107.44	ferredoxin family protein	gnl|CDD|224069;COG1146, COG1146, Ferredoxin [Energy production and conversion].
gene-MSBRM_RS02045	114.59	326.47	100.72	8.94	49.21	121.03	95.83	144.81	184.33	4Fe-4S binding protein	gnl|CDD|224068;COG1145, NapF, Ferredoxin [Energy production and conversion].
gene-MSBRM_RS18460	189.63	179.3	136.78	4.24	58.6	30.54	409.92	363.42	222.44	4Fe-4S binding protein	gnl|CDD|224067;COG1144, COG1144, Pyruvate:ferredoxin oxidoreductase and related 2-oxoacid:ferredoxin oxidoreductases, delta subunit [Energy production and conversion].
gene-MSBRM_RS14875	315.36	747.57	197.64	42.57	160.91	289.71	375.11	262.52	404.22	4Fe-4S dicluster domain-containing protein	gnl|CDD|224066;COG1143, NuoI, Formate hydrogenlyase subunit 6/NADH:ubiquinone oxidoreductase 23 kD subunit (chain I) [Energy production and conversion].
gene-MSBRM_RS14295	215.8	255.79	282.07	13.88	197.65	155.63	153.86	157.12	128.85	archaeoflavoprotein AfpA	gnl|CDD|223967;COG1036, COG1036, Archaeal flavoproteins [Energy production and conversion].
gene-MSBRM_RS15960	317.31	259.75	189.9	27.46	98.25	124.26	742.36	831.54	556.88	coenzyme F420 hydrogenase subunit beta	gnl|CDD|223966;COG1035, FrhB, Coenzyme F420-reducing hydrogenase, beta subunit [Energy production and conversion].
gene-MSBRM_RS17070	106.02	159.3	75.05	25.23	84.32	122.08	1070.49	606.7	381.32	Coenzyme F420 hydrogenase/dehydrogenase%2C beta subunit C-terminal domain	gnl|CDD|223966;COG1035, FrhB, Coenzyme F420-reducing hydrogenase, beta subunit [Energy production and conversion].
gene-MSBRM_RS11135	139.16	230.44	75.01	23.03	28.11	55.04	376.73	283.58	348.57	PqqD family peptide modification chaperone	gnl|CDD|223963;COG1032, COG1032, Fe-S oxidoreductase [Energy production and conversion].
gene-MSBRM_RS18470	100.78	172.67	103.86	8	102.25	100.21	211.33	252.5	181.35	pyruvate synthase subunit beta	gnl|CDD|223945;COG1013, PorB, Pyruvate:ferredoxin oxidoreductase and related 2-oxoacid:ferredoxin oxidoreductases, beta subunit [Energy production and conversion].
gene-MSBRM_RS08275	161.61	183.77	183.19	4.14	20.46	15.74	156.98	129.46	107.34	F(420)H(2) dehydrogenase subunit M	gnl|CDD|223940;COG1008, NuoM, NADH:ubiquinone oxidoreductase subunit 4 (chain M) [Energy production and conversion].
gene-MSBRM_RS08270	259.86	242.72	285.87	4.43	27.14	20.85	343.21	289.82	221.83	F(420)H(2) dehydrogenase subunit N	gnl|CDD|223939;COG1007, NuoN, NADH:ubiquinone oxidoreductase subunit 2 (chain N) [Energy production and conversion].
gene-MSBRM_RS02660	68.1	128.74	81.33	5.76	28.77	30.25	111.65	102.19	112.51	nitroreductase family protein	gnl|CDD|223849;COG0778, NfnB, Nitroreductase [Energy production and conversion].
gene-MSBRM_RS14495	582.9	696	679.01	132.24	599.44	466.2	1101.94	1116.11	840.73	nitroreductase family protein	gnl|CDD|223849;COG0778, NfnB, Nitroreductase [Energy production and conversion].
gene-MSBRM_RS18435	56.52	99.59	55.73	17.97	20.89	42.21	236.72	190.36	104.96	4-demethylwyosine synthase TYW1	gnl|CDD|223803;COG0731, COG0731, Fe-S oxidoreductases [Energy production and conversion].
gene-MSBRM_RS15970	1005.25	820.37	828.55	53.9	376.1	294.07	3310.3	4072.82	2017.16	coenzyme F420-reducing hydrogenase%2C FrhD protein	gnl|CDD|223752;COG0680, HyaD, Ni,Fe-hydrogenase maturation factor [Energy production and conversion].
gene-MSBRM_RS18465	95.13	101.94	89.26	5.6	52.15	51.73	136.34	172.55	138.38	pyruvate ferredoxin oxidoreductase	gnl|CDD|223746;COG0674, PorA, Pyruvate:ferredoxin oxidoreductase and related 2-oxoacid:ferredoxin oxidoreductases, alpha subunit [Energy production and conversion].
gene-MSBRM_RS14855	1380.59	1007.78	689.61	18.61	188.23	108.53	2403.06	1747.89	674.68	NADH-quinone oxidoreductase subunit H	gnl|CDD|223723;COG0650, HyfC, Formate hydrogenlyase subunit 4 [Energy production and conversion].
gene-MSBRM_RS03150	20045.9	11476.9	8376.62	412.29	1560.63	1618.89	13533	11460.2	12226	hypothetical protein	gnl|CDD|223709;COG0636, AtpE, F0F1-type ATP synthase, subunit c/Archaeal/vacuolar-type H+-ATPase, subunit K [Energy production and conversion].
gene-MSBRM_RS06810	4054.68	5384.85	4304	831.27	3032.91	3336.7	3170.89	2818.64	3220.4	thioredoxin	gnl|CDD|223600;COG0526, TrxA, Thiol-disulfide isomerase and thioredoxins [Posttranslational modification, protein turnover, chaperones / Energy production and conversion].
gene-MSBRM_RS13575	562.44	556.49	412.78	35.74	261.98	223.89	1867.61	1572.01	952.62	nickel-dependent hydrogenase large subunit	gnl|CDD|223451;COG0374, HyaB, Ni,Fe-hydrogenase I large subunit [Energy production and conversion].
gene-MSBRM_RS14085	65.46	78.67	57.35	7.34	30.44	35.53	187.18	154.22	135.06	NAD(P)-dependent glycerol-1-phosphate dehydrogenase	gnl|CDD|223448;COG0371, GldA, Glycerol dehydrogenase and related enzymes [Energy production and conversion].
gene-MSBRM_RS00230	52.7	60.26	52.99	3.53	18.83	16.1	284.56	238.94	146.5	FAD-binding oxidoreductase	gnl|CDD|223354;COG0277, GlcD, FAD/FMN-containing dehydrogenases [Energy production and conversion].
gene-MSBRM_RS00235	84.01	88.83	66.68	5.9	16.16	26.37	439.48	355.98	291.95	(Fe-S)-binding protein	gnl|CDD|223325;COG0247, GlpC, Fe-S oxidoreductase [Energy production and conversion].
gene-MSBRM_RS15135	1127.98	1607.17	870.42	74.6	671.49	697.17	3154.92	4111.78	2184.81	dihydromethanophenazine:CoB--CoM heterodisulfide reductase subunit HdrD	gnl|CDD|223325;COG0247, GlpC, Fe-S oxidoreductase [Energy production and conversion].
gene-MSBRM_RS15200	128.31	177.79	124.66	6.95	172.04	158.11	169.89	296.97	161.22	sodium-extruding oxaloacetate decarboxylase subunit alpha	gnl|CDD|227349;COG5016, COG5016, Pyruvate/oxaloacetate carboxyltransferase [Energy production and conversion].
gene-MSBRM_RS14850	2175.7	1396.51	1030.69	58.65	505.01	379.49	2123.47	1300.6	1180.31	ech hydrogenase subunit	gnl|CDD|223941;COG1009, NuoL, NADH:ubiquinone oxidoreductase subunit 5 (chain L)/Multisubunit Na+/H+ antiporter, MnhA subunit [Energy production and conversion / Inorganic ion transport and metabolism].
gene-MSBRM_RS03140	2275.93	1508.9	928.01	9.6	77.33	86.17	1635.45	1583.55	1597.54	V-type ATP synthase subunit C	gnl|CDD|224444;COG1527, NtpC, Archaeal/vacuolar-type H+-ATPase subunit C [Energy production and conversion].
gene-MSBRM_RS04885	44.42	277.23	69.7	37.84	39.84	65.03	132.46	148.7	125.04	CGGC domain-containing protein	gnl|CDD|227848;COG5561, COG5561, Predicted metal-binding protein [Function unknown].
gene-MSBRM_RS00430	699.74	948.93	705.72	89.93	772.52	968.36	480.96	355.87	436.13	protease inhibitor I42 family protein	gnl|CDD|227800;COG5513, COG5513, Predicted secreted protein [Function unknown].
gene-MSBRM_RS15670	100.04	125.68	96.7	21.97	76.21	95.7	177.5	115.88	100.76	ArsR family transcriptional regulator	gnl|CDD|227208;COG4871, COG4871, Uncharacterized protein conserved in archaea [Function unknown].
gene-MSBRM_RS07515	100.94	319.63	93.54	8.71	45.72	40.83	374.93	269.05	126.06	DUF2180 family protein	gnl|CDD|227192;COG4855, COG4855, Uncharacterized protein conserved in archaea [Function unknown].
gene-MSBRM_RS14075	678.46	956.51	675.94	102.36	340.87	400.34	651.45	711.86	493.42	DUF2150 family protein	gnl|CDD|227092;COG4749, COG4749, Uncharacterized protein conserved in archaea [Function unknown].
gene-MSBRM_RS18030	97.54	106.52	85.05	4.04	7.84	10.2	152.68	155.31	111.61	DUF1616 domain-containing protein	gnl|CDD|227086;COG4743, COG4743, Predicted membrane protein [Function unknown].
gene-MSBRM_RS18080	69.12	89.76	59.08	8.85	12.6	20.31	316.12	222.14	163.5	DUF1616 domain-containing protein	gnl|CDD|227086;COG4743, COG4743, Predicted membrane protein [Function unknown].
gene-MSBRM_RS08960	196.45	245.82	157.1	11.88	105.7	97.41	49.26	57.84	98.12	DUF2124 family protein	gnl|CDD|226575;COG4090, COG4090, Uncharacterized protein conserved in archaea [Function unknown].
gene-MSBRM_RS00630	175.09	363.62	186.94	29.74	49.42	62.51	377.14	322.59	249.97	archaeosortase A	gnl|CDD|226568;COG4083, COG4083, Predicted membrane protein [Function unknown].
gene-MSBRM_RS09110	85.1	120.81	68.32	4.56	41.61	52.85	125.35	119.04	106.27	DUF2099 family protein	gnl|CDD|226509;COG4022, COG4022, Uncharacterized protein conserved in archaea [Function unknown].
gene-MSBRM_RS14960	1125.64	1403.06	1266.02	220.28	455.65	673.73	751.48	986.43	1814.71	DUF5611 family protein	gnl|CDD|226493;COG4004, COG4004, Uncharacterized protein conserved in archaea [Function unknown].
gene-MSBRM_RS05500	164.77	340.96	100.05	80.22	33.73	136.11	65.51	64.19	160.06	phasin family protein	gnl|CDD|226447;COG3937, COG3937, Uncharacterized conserved protein [Function unknown].
gene-MSBRM_RS06955	26.06	23.93	18.42	2.39	3.39	9.25	249.05	115.04	120.33	DUF1275 domain-containing protein	gnl|CDD|226146;COG3619, COG3619, Predicted membrane protein [Function unknown].
gene-MSBRM_RS17420	27.65	41.13	22.98	2.31	7.11	7.98	308.38	201.97	122.67	hypothetical protein	gnl|CDD|225924;COG3389, COG3389, Uncharacterized protein conserved in archaea [Function unknown].
gene-MSBRM_RS01245	27.46	77.17	25.05	5.04	1.94	14.33	344.03	289	52.88	DUF1805 domain-containing protein	gnl|CDD|225912;COG3377, COG3377, Uncharacterized conserved protein [Function unknown].
gene-MSBRM_RS08825	206.92	300.59	157.94	21.66	140.39	150.53	266.17	286.63	122.92	potassium channel family protein	gnl|CDD|225812;COG3273, COG3273, Uncharacterized conserved protein [Function unknown].
gene-MSBRM_RS15220	245.85	339.38	237.43	12.16	38.15	27.97	758.35	637.96	308.17	small multi-drug export protein	gnl|CDD|225282;COG2426, COG2426, Predicted membrane protein [Function unknown].
gene-MSBRM_RS09795	83.62	255.24	119.52	4.04	13.35	18.07	109.21	99.79	109.13	DUF373 family protein	gnl|CDD|225146;COG2237, COG2237, Predicted membrane protein [Function unknown].
gene-MSBRM_RS16365	76.05	109.77	101.2	96.09	117.14	91.27	424.87	214.73	100.77	DUF378 domain-containing protein	gnl|CDD|225066;COG2155, COG2155, Uncharacterized conserved protein [Function unknown].
gene-MSBRM_RS00140	113.84	118.95	121.44	8.61	24.31	25.12	429.47	505.54	205.79	gamma-glutamylcyclotransferase	gnl|CDD|225016;COG2105, COG2105, Uncharacterized conserved protein [Function unknown].
gene-MSBRM_RS04590	281.3	426.14	308.15	29.43	112.11	126.93	331.73	472.41	341.06	DUF169 domain-containing protein	gnl|CDD|224954;COG2043, COG2043, Uncharacterized protein conserved in archaea [Function unknown].
gene-MSBRM_RS17670	174.06	270	168.15	20.15	51.23	61.89	207.49	201.16	208.14	DUF473 domain-containing protein	gnl|CDD|224846;COG1935, COG1935, Uncharacterized conserved protein [Function unknown].
gene-MSBRM_RS00130	41.19	46.3	29.6	0.76	4.99	6.92	169.01	124.61	120.31	hypothetical protein	gnl|CDD|224842;COG1931, COG1931, Uncharacterized protein conserved in archaea [Function unknown].
gene-MSBRM_RS08090	208.59	235.2	155.42	10.65	49.55	40.45	611.08	589.99	275.99	XRE family transcriptional regulator	gnl|CDD|224829;COG1917, COG1917, Uncharacterized conserved protein, contains double-stranded beta-helix domain [Function unknown].
gene-MSBRM_RS18565	97.46	191.47	81.53	14.46	16.35	35.89	390.9	241.86	211.97	TraB/GumN family protein	gnl|CDD|224828;COG1916, COG1916, Uncharacterized homolog of PrgY (pheromone shutdown protein) [Function unknown].
gene-MSBRM_RS14130	100.46	185.9	74.6	13.16	23.65	42.88	409.52	397.5	325.68	GTP-dependent dephospho-CoA kinase family protein	gnl|CDD|224821;COG1909, COG1909, Uncharacterized protein conserved in archaea [Function unknown].
gene-MSBRM_RS17745	49.78	68.22	44.24	9.09	25.39	41.24	166.1	166	138.5	(5-formylfuran-3-yl)methyl phosphate synthase	gnl|CDD|224803;COG1891, COG1891, Uncharacterized protein conserved in archaea [Function unknown].
gene-MSBRM_RS06145	108.45	141.87	106.29	1.16	7.48	6.22	332.14	246.6	133.75	TIGR00297 family protein	gnl|CDD|224749;COG1836, COG1836, Predicted membrane protein [Function unknown].
gene-MSBRM_RS17725	177.57	199.49	122.87	22.43	47.85	75.66	123.08	125.17	165.23	DUF166 domain-containing protein	gnl|CDD|224723;COG1810, COG1810, Uncharacterized protein conserved in archaea [Function unknown].
gene-MSBRM_RS02750	161.36	406.45	435.86	10.84	53.09	47.65	1092.73	1400.3	664.16	tRNA (N6-threonylcarbamoyladenosine(37)-N6)-methyltransferase TrmO	gnl|CDD|224634;COG1720, COG1720, Uncharacterized conserved protein [Function unknown].
gene-MSBRM_RS06805	639.48	1195.55	409.51	79.41	494.38	690.61	237.67	275.71	275.7	DUF1699 family protein	gnl|CDD|224624;COG1710, COG1710, Uncharacterized protein conserved in archaea [Function unknown].
gene-MSBRM_RS12935	3222.44	4146.13	4021.73	1563.24	2021.79	2184.67	8524.46	6076.74	3046.37	DUF1699 family protein	gnl|CDD|224624;COG1710, COG1710, Uncharacterized protein conserved in archaea [Function unknown].
gene-MSBRM_RS17455	326.39	768.59	401.43	58.94	611.89	395.7	47.03	60.08	38.72	GPR1/FUN34/YaaH family transporter	gnl|CDD|224500;COG1584, COG1584, Predicted membrane protein [Function unknown].
gene-MSBRM_RS17570	700.75	673.44	489.88	42.78	104.23	124.25	424.17	909.5	873.54	GPR1/FUN34/YaaH family transporter	gnl|CDD|224500;COG1584, COG1584, Predicted membrane protein [Function unknown].
gene-MSBRM_RS11830	88.08	152.64	88.4	9.32	22.38	29.51	130.45	144.35	121.14	DUF89 domain-containing protein	gnl|CDD|224494;COG1578, COG1578, Uncharacterized conserved protein [Function unknown].
gene-MSBRM_RS10250	9.4	721.33	366.49	3.79	55.91	73.63	186.82	1402.32	997.77	DUF3344 domain-containing protein	gnl|CDD|224488;COG1572, COG1572, Uncharacterized conserved protein [Function unknown].
gene-MSBRM_RS05720	29.12	438.18	332.37	5.09	99.02	113.9	244.86	847.85	578.27	hypothetical protein	gnl|CDD|224387;COG1470, COG1470, Predicted membrane protein [Function unknown].
gene-MSBRM_RS17890	53.81	68.7	41.21	7.3	14.4	19.72	294.46	291.84	130.86	GTP cyclohydrolase MptA	gnl|CDD|224386;COG1469, COG1469, Uncharacterized conserved protein [Function unknown].
gene-MSBRM_RS13470	340.21	271.82	398.06	23.67	98.94	119.65	1305	2882.86	1369.29	NifB/NifX family molybdenum-iron cluster-binding protein	gnl|CDD|224350;COG1433, COG1433, Uncharacterized conserved protein [Function unknown].
gene-MSBRM_RS13475	352.92	333.21	473.39	38.48	121.85	159.79	945.6	1793.08	1478.38	NifB/NifX family molybdenum-iron cluster-binding protein	gnl|CDD|224350;COG1433, COG1433, Uncharacterized conserved protein [Function unknown].
gene-MSBRM_RS16310	280.54	103.72	314.39	10.96	57.75	53.6	313.17	539.22	382.22	NifB/NifX family molybdenum-iron cluster-binding protein	gnl|CDD|224350;COG1433, COG1433, Uncharacterized conserved protein [Function unknown].
gene-MSBRM_RS14570	40.14	189.5	39.98	23.56	22.4	27.61	145.77	147.68	105.72	TIGR00288 family NYN domain-containing protein	gnl|CDD|224349;COG1432, COG1432, Uncharacterized conserved protein [Function unknown].
gene-MSBRM_RS06230	189.42	107.37	142.94	53.5	155.86	251.9	445.54	128.52	154.73	pentapeptide repeat-containing protein	gnl|CDD|224276;COG1357, COG1357, Pentapeptide repeats containing protein [Function unknown].
gene-MSBRM_RS09970	423.64	440.79	395.83	18.81	182.73	144.56	987.15	677.73	507.95	pentapeptide repeat-containing protein	gnl|CDD|224276;COG1357, COG1357, Pentapeptide repeats containing protein [Function unknown].
gene-MSBRM_RS17705	298.23	401.62	234.65	12.4	41.36	76.56	455.33	651.47	582.89	coiled-coil protein	gnl|CDD|224259;COG1340, COG1340, Uncharacterized archaeal coiled-coil protein [Function unknown].
gene-MSBRM_RS07520	85.7	229.29	60.51	14.59	49.14	73.23	234.1	155.57	227.49	carboxymuconolactone decarboxylase family protein	gnl|CDD|223672;COG0599, COG0599, Uncharacterized homolog of gamma-carboxymuconolactone decarboxylase subunit [Function unknown].
gene-MSBRM_RS17340	93.25	88.82	81.26	10.92	15.44	18.64	462.46	363.73	199.42	YbhN family protein	gnl|CDD|223469;COG0392, COG0392, Predicted integral membrane protein [Function unknown].
gene-MSBRM_RS02830	152.28	240.75	158.27	13.78	61.7	67.83	582.19	445.57	202.59	2-phospho-L-lactate transferase	gnl|CDD|223468;COG0391, COG0391, Uncharacterized conserved protein [Function unknown].
gene-MSBRM_RS16140	1110.45	1521.53	880.51	602.05	688.66	952.09	2768.62	2292.05	1238.88	DUF356 domain-containing protein	gnl|CDD|224757;COG1844, COG1844, Uncharacterized protein conserved in archaea [Function unknown].
gene-MSBRM_RS00055	68.85	149.36	85.19	33.78	44.85	71.48	288.01	235.39	156.52	DUF1699 family protein	-
gene-MSBRM_RS00425	691.25	1108.25	826.95	143.55	197.71	511.78	493.02	439.83	362.39	hypothetical protein	-
gene-MSBRM_RS19855	180.08	169.33	120.51	159.63	60.45	86.28	24.41	31.17	57.98	hypothetical protein	-
gene-MSBRM_RS01350	320.29	465.66	327.25	16.44	77.68	52.65	1653.8	1822.03	812.52	hypothetical protein	-
gene-MSBRM_RS01510	139.97	231.41	107.29	10.95	23.02	17.42	351.02	266.21	269.21	hypothetical protein	-
gene-MSBRM_RS19895	97.41	174.73	60.95	82.87	72.88	149	133.01	127.94	65.15	hypothetical protein	-
gene-MSBRM_RS01980	116.9	313.86	145.9	24.21	48.19	45.28	216.05	194.08	117.04	DUF5803 family protein	-
gene-MSBRM_RS02395	127.09	217.13	95.46	46.39	34.69	58.43	234.05	218.63	187.88	pro-sigmaK processing inhibitor BofA family protein	-
gene-MSBRM_RS02700	478.33	465.24	413.14	37.08	73.96	108.08	415.04	394	378.24	DUF2953 domain-containing protein	-
gene-MSBRM_RS03085	72.09	88.63	43.58	27.26	31.14	87.98	191.34	250.68	241.03	DUF1699 family protein	-
gene-MSBRM_RS03395	102.1	290.27	93.68	12.6	42.48	77.84	522.66	354.84	287.75	hypothetical protein	-
gene-MSBRM_RS03535	8.71	134.51	90.41	1.16	18.24	18.87	246.58	249.48	182.52	hypothetical protein	-
gene-MSBRM_RS03625	438.07	1433.81	196.62	560.3	188.58	980.45	531.07	280.01	604.58	hypothetical protein	-
gene-MSBRM_RS03785	10961.6	11807.2	10075.3	2349.24	3927.42	4649.82	7126.26	5420.07	7245.71	hypothetical protein	-
gene-MSBRM_RS04335	2151.22	3354.95	1814.83	18.11	33.22	67.55	2556.58	2276.22	2988.76	hypothetical protein	-
gene-MSBRM_RS04380	2215.64	2340.05	1609.75	1010.17	1776.34	1519.53	863.08	508.81	469.02	hypothetical protein	-
gene-MSBRM_RS04730	1605.55	4740.52	2823.14	378.42	2347.8	2135.67	1372.83	1843.91	1303.23	hypothetical protein	-
gene-MSBRM_RS05430	101.57	170.53	88.5	5.89	13.87	19.94	130.93	184.42	127.09	hypothetical protein	-
gene-MSBRM_RS05525	126.86	358.8	273.67	16.46	33.77	37.92	558.07	702.38	243.55	hypothetical protein	-
gene-MSBRM_RS06115	73.38	166.61	50.01	43	65.14	197.57	512.78	356.19	485.3	hypothetical protein	-
gene-MSBRM_RS06430	724.4	956.93	701.83	22.91	52.75	69.99	760.77	769.3	1059.44	heat-shock protein	-
gene-MSBRM_RS06600	319.56	342.49	280.62	5.28	30.44	38.99	318.29	320	401.89	hypothetical protein	-
gene-MSBRM_RS06970	2361.22	1671.43	1635.11	82.2	573.26	437.91	1076.98	1734.78	1227.9	hypothetical protein	-
gene-MSBRM_RS06975	130.14	537.73	71.81	4.09	2.7	15.61	122.21	110.02	318.95	hypothetical protein	-
gene-MSBRM_RS07870	191.62	675.19	61.89	62.38	15	176.37	203.34	127.07	229.07	hypothetical protein	-
gene-MSBRM_RS20225	238.57	108.8	148.26	25.18	62.71	62.32	94.92	45.02	98.79	hypothetical protein	-
gene-MSBRM_RS08630	4251.44	3835.59	11544	1384.81	3520.05	2751.9	860.72	765.17	776.73	hypothetical protein	-
gene-MSBRM_RS08720	72.04	108.35	46.41	12.7	9.12	17.21	184.6	149.51	173.51	hypothetical protein	-
gene-MSBRM_RS08835	240.65	457.36	309.36	5.09	31.55	63.6	396.2	257.49	216.74	hypothetical protein	-
gene-MSBRM_RS09180	454.95	781.74	385.54	8.12	56.46	77.24	415.46	299.18	227.89	hypothetical protein	-
gene-MSBRM_RS09215	148.53	245.81	100.75	38.54	43.55	49.68	237.12	160.91	117.42	hypothetical protein	-
gene-MSBRM_RS09410	87.4	850.49	49.88	36.83	69.03	345.11	494.3	546.98	170.69	hypothetical protein	-
gene-MSBRM_RS20360	135.91	257.31	164.67	21.86	85.79	93.28	467.95	314.1	157.68	hypothetical protein	-
gene-MSBRM_RS10340	231.58	258.31	148.81	28.87	42.74	52.23	287.74	223.78	251.55	hypothetical protein	-
gene-MSBRM_RS11105	99.84	142.82	95.51	1.99	6.25	6.28	157.55	115.9	113.58	hypothetical protein	-
gene-MSBRM_RS11420	69.52	112.32	72.53	2.54	11.92	17.78	184.67	153.78	149.39	hypothetical protein	-
gene-MSBRM_RS11545	93.92	111.5	85.72	12.53	44.77	29.16	136	131.44	99.62	hypothetical protein	-
gene-MSBRM_RS11695	109.84	200.04	96.08	61.63	137.89	206.3	202.67	185.53	177.74	hypothetical protein	-
gene-MSBRM_RS11730	74.75	113.21	66.03	1.33	4.23	5.55	183.52	151.18	143.19	hypothetical protein	-
gene-MSBRM_RS12050	43.69	52.79	26.77	11.91	4.54	19.37	338.47	140.91	146.42	hypothetical protein	-
gene-MSBRM_RS12230	144.58	276.19	122.32	3.24	8.88	14.18	570.15	456.11	319.28	hypothetical protein	-
gene-MSBRM_RS12800	69.32	335.06	56.9	15.22	18.44	43.51	664.33	5105.98	2810.21	hypothetical protein	-
gene-MSBRM_RS12970	22323.1	29028.6	30806.2	28762.8	40116.7	52575.2	33381.8	19355.8	29676.6	hypothetical protein	-
gene-MSBRM_RS13180	293.28	268.66	248.07	29.43	144.27	142.17	245.52	222.49	285.06	hypothetical protein	-
gene-MSBRM_RS13360	172.59	350.94	260.22	6.52	48.41	46.32	11.52	8.26	4.96	hypothetical protein	-
gene-MSBRM_RS19690	249.84	452.69	352.15	18.37	100.13	83.27	91.64	68.32	74.44	hypothetical protein	-
gene-MSBRM_RS20565	209.44	106.07	87.76	5.91	6.04	17.55	923.02	607.29	552.86	hypothetical protein	-
gene-MSBRM_RS13920	938.4	1289.93	775.64	293.96	956.15	1088.6	274.98	313.99	303.33	hypothetical protein	-
gene-MSBRM_RS20600	176.54	369.18	114.5	86.99	71.04	190.39	1157.48	778.28	863.5	hypothetical protein	-
gene-MSBRM_RS14955	846.76	1337.45	746.58	29.73	85.61	122.55	685.52	1055.15	1070.84	hypothetical protein	-
gene-MSBRM_RS15120	153.16	220.67	135.47	22.7	25.14	34.55	64.81	85.23	77.31	hypothetical protein	-
gene-MSBRM_RS15250	132.58	2575.78	1459.58	19.3	192.05	438.38	1591.89	4463.28	4074.74	hypothetical protein	-
gene-MSBRM_RS15485	1202.74	989.72	1484.64	170.87	597.58	458.46	4248.84	1503.74	1110.59	hypothetical protein	-
gene-MSBRM_RS15550	241.03	367.64	108.81	127.42	74.7	166.54	303.1	231.27	183.53	hypothetical protein	-
gene-MSBRM_RS15745	29.58	67.08	24.7	4.05	2.86	8.92	143.98	173.04	115.21	hypothetical protein	-
gene-MSBRM_RS15830	65.33	228.36	171.64	28.29	29.98	101.57	1933.17	846.34	733.19	hypothetical protein	-
gene-MSBRM_RS15950	201.96	240.79	151.88	25.5	36.25	56.23	343.31	425.91	241.72	hypothetical protein	-
gene-MSBRM_RS16315	143.29	180.23	157.88	14.47	27.66	39.88	317.63	455.1	649.54	hypothetical protein	-
gene-MSBRM_RS16500	498.24	1004	1337.04	22.83	55.19	62.85	246.81	407.66	356.88	hypothetical protein	-
gene-MSBRM_RS16680	372.01	643.32	313.1	141.04	162.75	320.15	583.69	398.89	304.41	hypothetical protein	-
gene-MSBRM_RS16685	456.65	612.01	528.44	28.15	215.5	191.35	573.58	681.87	409.63	hypothetical protein	-
gene-MSBRM_RS20655	145.38	257.19	143.23	18.96	38.39	40.91	321.34	283.26	175.84	hypothetical protein	-
gene-MSBRM_RS17280	318.09	1191.75	357.45	179.32	145.62	342.99	499.06	1063.93	1446.56	hypothetical protein	-
gene-MSBRM_RS21570	83.65	121.92	94.91	31.62	27.46	45.1	149.61	411.04	182.77	hypothetical protein	-
gene-MSBRM_RS17865	51.59	95.26	65.45	56.18	102.68	149.12	525.12	2363.47	1817.02	hypothetical protein	-
gene-MSBRM_RS20930	238.94	176.94	157.46	11.58	18.98	28.88	240.48	177.3	287.91	hypothetical protein	-
gene-MSBRM_RS18095	116.22	108.81	67.48	1.46	2.05	3.79	889.02	632.02	255.1	hypothetical protein	-
gene-MSBRM_RS20935	175.25	309.15	80.37	49.82	36.81	132.16	241.51	199.42	321.89	hypothetical protein	-
Note：The non-methanogenic genes with FPKM values >100 in at least one treatment are shown.

## Sheet: Table S5
Supplementary table 5. Information on all the selected genomes (8028 in total) was downloaded from the NCBI genome database.
#Organism Name	Organism Groups	Strain	BioSample	BioProject	Assembly	Level	Size(Mb)	GC%	Replicons	WGS	Scaffolds	CDS	Release Date	GenBank FTP	RefSeq FTP	Assembly2
Acidianus ambivalens	Archaea;TACK group;Crenarchaeota	LEI 10	SAMN09933089	PRJNA488459	GCA_009729015.1	Complete	2.25203	34.2	chromosome:NZ_CP045482.1/CP045482.1		1	2496	2019-12-04T00:00:00Z	ftp://ftp.ncbi.nlm.nih.gov/genomes/all/GCA/009/729/015/GCA_009729015.1_ASM972901v1	ftp://ftp.ncbi.nlm.nih.gov/genomes/all/GCF/009/729/015/GCF_009729015.1_ASM972901v1	GCA_009729015.1
Acidianus ambivalens	Archaea;TACK group;Crenarchaeota	DSM 3772	SAMN13103967	PRJNA579145	GCA_009428885.1	Contig	2.32694	34.4		WHYS01	65	2485	2019-10-30T00:00:00Z	ftp://ftp.ncbi.nlm.nih.gov/genomes/all/GCA/009/428/885/GCA_009428885.1_ASM942888v1	ftp://ftp.ncbi.nlm.nih.gov/genomes/all/GCF/009/428/885/GCF_009428885.1_ASM942888v1	GCA_009428885.1
Acidianus brierleyi	Archaea;TACK group;Crenarchaeota	DSM 1651	SAMN09071529	PRJNA463410	GCA_003201835.2	Complete	2.94724	31.9	chromosome:NZ_CP029289.2/CP029289.2		1	3011	2018-06-07T00:00:00Z	ftp://ftp.ncbi.nlm.nih.gov/genomes/all/GCA/003/201/835/GCA_003201835.2_ASM320183v2	ftp://ftp.ncbi.nlm.nih.gov/genomes/all/GCF/003/201/835/GCF_003201835.2_ASM320183v2	GCA_003201835.2
Acidianus hospitalis	Archaea;TACK group;Crenarchaeota	SCGC AC-742_N10	SAMN06968115	PRJNA386514	GCA_003086435.1	Contig	1.58174	34		QEFD01	236	1749	2018-05-02T00:00:00Z	ftp://ftp.ncbi.nlm.nih.gov/genomes/all/GCA/003/086/435/GCA_003086435.1_ASM308643v1		GCA_003086435.1
Acidianus hospitalis W1	Archaea;TACK group;Crenarchaeota	W1	SAMN02602984	PRJNA60875	GCA_000213215.1	Complete	2.13765	34.1	chromosome:NC_015518.1/CP002535.1		1	2406	2011-05-12T00:00:00Z	ftp://ftp.ncbi.nlm.nih.gov/genomes/all/GCA/000/213/215/GCA_000213215.1_ASM21321v1	ftp://ftp.ncbi.nlm.nih.gov/genomes/all/GCF/000/213/215/GCF_000213215.1_ASM21321v1	GCA_000213215.1
Acidianus infernus	Archaea;TACK group;Crenarchaeota	DSM 3191	SAMN09933090	PRJNA488459	GCA_009729545.1	Contig	2.22241	34.4		WFIY01	4	2257	2019-12-04T00:00:00Z	ftp://ftp.ncbi.nlm.nih.gov/genomes/all/GCA/009/729/545/GCA_009729545.1_ASM972954v1	ftp://ftp.ncbi.nlm.nih.gov/genomes/all/GCF/009/729/545/GCF_009729545.1_ASM972954v1	GCA_009729545.1
Acidianus manzaensis	Archaea;TACK group;Crenarchaeota	YN-25	SAMN06640543	PRJNA380321	GCA_002116695.1	Complete	2.68746	30.6	chromosome:NZ_CP020477.1/CP020477.1		1	2703	2017-05-01T00:00:00Z	ftp://ftp.ncbi.nlm.nih.gov/genomes/all/GCA/002/116/695/GCA_002116695.1_ASM211669v1	ftp://ftp.ncbi.nlm.nih.gov/genomes/all/GCF/002/116/695/GCF_002116695.1_ASM211669v1	GCA_002116695.1
Acidianus sp. HS-5	Archaea;Other;Other	HS-5	SAMD00413987	PRJDB12511	GCA_021655615.1	Complete	2.58403	35.1	chromosome:NZ_AP025245.1/AP025245.1		1	2780	2021-11-19T00:00:00Z	ftp://ftp.ncbi.nlm.nih.gov/genomes/all/GCA/021/655/615/GCA_021655615.1_ASM2165561v1	ftp://ftp.ncbi.nlm.nih.gov/genomes/all/GCF/021/655/615/GCF_021655615.1_ASM2165561v1	GCA_021655615.1
Acidianus sp. RZ1	Archaea;Other;Other	DSM 29099	SAMN14829352	PRJNA630253	GCA_013133895.1	Contig	2.3662	35.6		JABGBQ01	746	2300	2020-05-20T00:00:00Z	ftp://ftp.ncbi.nlm.nih.gov/genomes/all/GCA/013/133/895/GCA_013133895.1_ASM1313389v1	ftp://ftp.ncbi.nlm.nih.gov/genomes/all/GCF/013/133/895/GCF_013133895.1_ASM1313389v1	GCA_013133895.1
Acidianus sulfidivorans JP7	Archaea;TACK group;Crenarchaeota	JP7	SAMN09071530	PRJNA463410	GCA_003201765.2	Complete	2.26531	31.1	chromosome:NZ_CP029288.2/CP029288.2		1	2290	2018-06-07T00:00:00Z	ftp://ftp.ncbi.nlm.nih.gov/genomes/all/GCA/003/201/765/GCA_003201765.2_ASM320176v2	ftp://ftp.ncbi.nlm.nih.gov/genomes/all/GCF/003/201/765/GCF_003201765.2_ASM320176v2	GCA_003201765.2
Acidilobaceae archaeon UBA158	Archaea;TACK group;Crenarchaeota	UBA158	SAMN06027508	PRJNA348753	GCA_002506595.1	Scaffold	1.46594	29.5		DAXV01	82	0	2017-10-10T00:00:00Z	ftp://ftp.ncbi.nlm.nih.gov/genomes/all/GCA/002/506/595/GCA_002506595.1_ASM250659v1		GCA_002506595.1
Acidilobaceae archaeon UBA162	Archaea;TACK group;Crenarchaeota	UBA162	SAMN06027395	PRJNA348753	GCA_002496425.1	Scaffold	1.14774	55.8		DAJS01	30	0	2017-10-10T00:00:00Z	ftp://ftp.ncbi.nlm.nih.gov/genomes/all/GCA/002/496/425/GCA_002496425.1_ASM249642v1		GCA_002496425.1
Acidilobus saccharovorans 345-15	Archaea;TACK group;Crenarchaeota	345-15	SAMN02603091	PRJNA39927	GCA_000144915.1	Complete	1.49645	57.2	chromosome:NC_014374.1/CP001742.1		1	1488	2010-08-06T00:00:00Z	ftp://ftp.ncbi.nlm.nih.gov/genomes/all/GCA/000/144/915/GCA_000144915.1_ASM14491v1	ftp://ftp.ncbi.nlm.nih.gov/genomes/all/GCF/000/144/915/GCF_000144915.1_ASM14491v1	GCA_000144915.1
Acidilobus sp.	Archaea;TACK group;Crenarchaeota	CP.2016.15m.Bin.2	SAMN25334108	PRJNA800390	GCA_022015155.1	Contig	1.25294	58.9		JAKLZP01	46	1327	2022-02-06T00:00:00Z	ftp://ftp.ncbi.nlm.nih.gov/genomes/all/GCA/022/015/155/GCA_022015155.1_ASM2201515v1		GCA_022015155.1
Acidilobus sp.	Archaea;TACK group;Crenarchaeota	2016_B01_C_1	SAMN16495481	PRJNA669531	GCA_022759325.1	Scaffold	1.25815	59.2		JAEMPL01	39	1317	2022-03-29T00:00:00Z	ftp://ftp.ncbi.nlm.nih.gov/genomes/all/GCA/022/759/325/GCA_022759325.1_ASM2275932v1		GCA_022759325.1
Acidilobus sp.	Archaea;TACK group;Crenarchaeota	CP.2016.0m.Bin.5	SAMN25334102	PRJNA800390	GCA_022015295.1	Contig	1.2692	58.6		JAKLZJ01	66	1358	2022-02-06T00:00:00Z	ftp://ftp.ncbi.nlm.nih.gov/genomes/all/GCA/022/015/295/GCA_022015295.1_ASM2201529v1		GCA_022015295.1
Acidilobus sp.	Archaea;TACK group;Crenarchaeota	CP.2016.9m.Bin.3	SAMN25334105	PRJNA800390	GCA_022015235.1	Contig	1.2872	58.6		JAKLZM01	65	1385	2022-02-06T00:00:00Z	ftp://ftp.ncbi.nlm.nih.gov/genomes/all/GCA/022/015/235/GCA_022015235.1_ASM2201523v1		GCA_022015235.1
Acidilobus sp.	Archaea;TACK group;Crenarchaeota	EvPrim.Bin1	SAMN13824551	PRJNA600296	GCA_009903975.1	Contig	1.00952	58.7		WYEC01	112	1120	2020-01-18T00:00:00Z	ftp://ftp.ncbi.nlm.nih.gov/genomes/all/GCA/009/903/975/GCA_009903975.1_ASM990397v1		GCA_009903975.1
Acidilobus sp.	Archaea;TACK group;Crenarchaeota	CP.2020.9m.Bin.2	SAMN25334117	PRJNA800390	GCA_022014995.1	Contig	1.24833	59.2		JAKLZY01	150	1310	2022-02-06T00:00:00Z	ftp://ftp.ncbi.nlm.nih.gov/genomes/all/GCA/022/014/995/GCA_022014995.1_ASM2201499v1		GCA_022014995.1
Acidilobus sp.	Archaea;TACK group;Crenarchaeota	CP.2020.15m.Bin.3	SAMN25334122	PRJNA800390	GCA_022014845.1	Contig	1.31314	58.7		JAKMAD01	170	1386	2022-02-06T00:00:00Z	ftp://ftp.ncbi.nlm.nih.gov/genomes/all/GCA/022/014/845/GCA_022014845.1_ASM2201484v1		GCA_022014845.1
Acidilobus sp.	Archaea;TACK group;Crenarchaeota	CP.2020.0m.Bin.2	SAMN25334111	PRJNA800390	GCA_022015055.1	Contig	1.29466	59.1		JAKLZS01	179	1378	2022-02-06T00:00:00Z	ftp://ftp.ncbi.nlm.nih.gov/genomes/all/GCA/022/015/055/GCA_022015055.1_ASM2201505v1		GCA_022015055.1
Acidilobus sp. 7A	Archaea;TACK group;Crenarchaeota	7A	SAMN03173949	PRJNA266728	GCA_003431325.1	Complete	1.53905	57.8	chromosome:NZ_CP010515.1/CP010515.1		1	1522	2016-02-04T00:00:00Z	ftp://ftp.ncbi.nlm.nih.gov/genomes/all/GCA/003/431/325/GCA_003431325.1_ASM343132v1	ftp://ftp.ncbi.nlm.nih.gov/genomes/all/GCF/003/431/325/GCF_003431325.1_ASM343132v1	GCA_003431325.1
Acidiplasma aeolicum	Archaea;Candidatus Thermoplasmatota;Thermoplasmata	VT	SAMN04087216	PRJNA295645	GCA_001402945.1	Contig	1.7789	34		LKBG01	296	1784	2015-10-22T00:00:00Z	ftp://ftp.ncbi.nlm.nih.gov/genomes/all/GCA/001/402/945/GCA_001402945.1_ASM140294v1	ftp://ftp.ncbi.nlm.nih.gov/genomes/all/GCF/001/402/945/GCF_001402945.1_ASM140294v1	GCA_001402945.1
Acidiplasma aeolicum	Archaea;Candidatus Thermoplasmatota;Thermoplasmata	V	SAMN03274863	PRJNA271547	GCA_001399695.1	Contig	1.74679	34.4		LJCQ01	483	1812	2015-10-19T00:00:00Z	ftp://ftp.ncbi.nlm.nih.gov/genomes/all/GCA/001/399/695/GCA_001399695.1_ASM139969v1	ftp://ftp.ncbi.nlm.nih.gov/genomes/all/GCF/001/399/695/GCF_001399695.1_ASM139969v1	GCA_001399695.1
Acidiplasma cupricumulans	Archaea;Candidatus Thermoplasmatota;Thermoplasmata	BH2	SAMN04087217	PRJNA295646	GCA_001402935.1	Contig	1.73108	34.2		LKBH01	312	1755	2015-10-22T00:00:00Z	ftp://ftp.ncbi.nlm.nih.gov/genomes/all/GCA/001/402/935/GCA_001402935.1_ASM140293v1	ftp://ftp.ncbi.nlm.nih.gov/genomes/all/GCF/001/402/935/GCF_001402935.1_ASM140293v1	GCA_001402935.1
Acidiplasma cupricumulans JCM 13668	Archaea;Candidatus Thermoplasmatota;Thermoplasmata	JCM 13668	SAMD00000438	PRJDB847	GCA_001316225.1	Contig	1.74753	33.9		BBDK01	108	1771	2015-10-01T00:00:00Z	ftp://ftp.ncbi.nlm.nih.gov/genomes/all/GCA/001/316/225/GCA_001316225.1_ASM131622v1	ftp://ftp.ncbi.nlm.nih.gov/genomes/all/GCF/001/316/225/GCF_001316225.1_ASM131622v1	GCA_001316225.1
Acidiplasma sp. MBA-1	Archaea;Candidatus Thermoplasmatota;Thermoplasmata	MBA-1	SAMN03333330	PRJNA274893	GCA_000949015.1	Contig	1.74736	34		JYHS01	9	1788	2015-03-06T00:00:00Z	ftp://ftp.ncbi.nlm.nih.gov/genomes/all/GCA/000/949/015/GCA_000949015.1_ASM94901v1	ftp://ftp.ncbi.nlm.nih.gov/genomes/all/GCF/000/949/015/GCF_000949015.1_ASM94901v1	GCA_000949015.1
Aciduliprofundum boonei	Archaea;Candidatus Thermoplasmatota;DHVE2 group	UBA8848	SAMN13193044	PRJNA593905	GCA_013329755.1	Scaffold	1.38211	39.3		DUJQ01	46	1472	2020-06-11T00:00:00Z	ftp://ftp.ncbi.nlm.nih.gov/genomes/all/GCA/013/329/755/GCA_013329755.1_ASM1332975v1		GCA_013329755.1
Aciduliprofundum boonei	Archaea;Candidatus Thermoplasmatota;DHVE2 group	S144_65_esom	SAMN12837331	PRJNA546572	GCA_015520595.1	Contig	1.42105	39.1		WAPU01	139	0	2020-11-16T00:00:00Z	ftp://ftp.ncbi.nlm.nih.gov/genomes/all/GCA/015/520/595/GCA_015520595.1_ASM1552059v1		GCA_015520595.1
Aciduliprofundum boonei	Archaea;Candidatus Thermoplasmatota;DHVE2 group	S143_99	SAMN12837321	PRJNA546572	GCA_015520815.1	Contig	1.35751	39.3		WAPK01	148	0	2020-11-16T00:00:00Z	ftp://ftp.ncbi.nlm.nih.gov/genomes/all/GCA/015/520/815/GCA_015520815.1_ASM1552081v1		GCA_015520815.1
Aciduliprofundum boonei	Archaea;Candidatus Thermoplasmatota;DHVE2 group	S013_40	SAMN12837209	PRJNA546572	GCA_015523095.1	Contig	1.3577	39.2		WALC01	181	0	2020-11-16T00:00:00Z	ftp://ftp.ncbi.nlm.nih.gov/genomes/all/GCA/015/523/095/GCA_015523095.1_ASM1552309v1		GCA_015523095.1
Aciduliprofundum boonei	Archaea;Candidatus Thermoplasmatota;DHVE2 group	S142_21	SAMN12837290	PRJNA546572	GCA_015521405.1	Contig	1.11865	39.5		WAOF01	206	0	2020-11-16T00:00:00Z	ftp://ftp.ncbi.nlm.nih.gov/genomes/all/GCA/015/521/405/GCA_015521405.1_ASM1552140v1		GCA_015521405.1
Aciduliprofundum boonei T469	Archaea;Candidatus Thermoplasmatota;DHVE2 group	T469	SAMN02598523	PRJNA38403	GCA_000025665.1	Complete	1.48678	39.2	chromosome:NC_013926.1/CP001941.1		1	1539	2010-02-24T00:00:00Z	ftp://ftp.ncbi.nlm.nih.gov/genomes/all/GCA/000/025/665/GCA_000025665.1_ASM2566v1	ftp://ftp.ncbi.nlm.nih.gov/genomes/all/GCF/000/025/665/GCF_000025665.1_ASM2566v1	GCA_000025665.1
Aciduliprofundum sp.	Archaea;Candidatus Thermoplasmatota;DHVE2 group	S145_39	SAMN12837333	PRJNA546572	GCA_015520565.1	Contig	1.51005	39.1		WAPW01	103	0	2020-11-16T00:00:00Z	ftp://ftp.ncbi.nlm.nih.gov/genomes/all/GCA/015/520/565/GCA_015520565.1_ASM1552056v1		GCA_015520565.1
Aciduliprofundum sp.	Archaea;Candidatus Thermoplasmatota;DHVE2 group	ARK-15	SAMN08107308	PRJNA419931	GCA_002878135.1	Contig	1.36636	41		PNIT01	181	1454	2018-01-11T00:00:00Z	ftp://ftp.ncbi.nlm.nih.gov/genomes/all/GCA/002/878/135/GCA_002878135.1_ASM287813v1		GCA_002878135.1
Aciduliprofundum sp.	Archaea;Candidatus Thermoplasmatota;DHVE2 group	S013_35	SAMN12837205	PRJNA546572	GCA_015523135.1	Contig	1.41146	38.5		WAKY01	167	0	2020-11-16T00:00:00Z	ftp://ftp.ncbi.nlm.nih.gov/genomes/all/GCA/015/523/135/GCA_015523135.1_ASM1552313v1		GCA_015523135.1
Aciduliprofundum sp.	Archaea;Candidatus Thermoplasmatota;DHVE2 group	HyVt-118	SAMN09638282	PRJNA480137	GCA_011042535.1	Contig	0.830803	62.3		DQWV01	134	935	2020-02-29T00:00:00Z	ftp://ftp.ncbi.nlm.nih.gov/genomes/all/GCA/011/042/535/GCA_011042535.1_ASM1104253v1		GCA_011042535.1
Aciduliprofundum sp. JdFR-45	Archaea;Candidatus Thermoplasmatota;DHVE2 group	JdFR-45	SAMN06226362	PRJNA269163	GCA_002011395.1	Contig	1.24976	57.6		MTNG01	161	0	2017-03-02T00:00:00Z	ftp://ftp.ncbi.nlm.nih.gov/genomes/all/GCA/002/011/395/GCA_002011395.1_ASM201139v1		GCA_002011395.1
Aeropyrum camini SY1 = JCM 12091	Archaea;TACK group;Crenarchaeota	SY1	SAMD00061006	PRJDB107	GCA_000591035.1	Complete	1.59599	56.7	chromosome:NC_022521.1/AP012489.1		1	1616	2013-09-27T23:04:00Z	ftp://ftp.ncbi.nlm.nih.gov/genomes/all/GCA/000/591/035/GCA_000591035.1_ASM59103v1	ftp://ftp.ncbi.nlm.nih.gov/genomes/all/GCF/000/591/035/GCF_000591035.1_ASM59103v1	GCA_000591035.1
Aeropyrum camini SY1 = JCM 12091	Archaea;TACK group;Crenarchaeota	JCM 12091	SAMD00000424	PRJDB807	GCA_001316065.1	Contig	1.59105	56.7		BBBZ01	41	1887	2015-10-01T00:00:00Z	ftp://ftp.ncbi.nlm.nih.gov/genomes/all/GCA/001/316/065/GCA_001316065.1_ASM131606v1	ftp://ftp.ncbi.nlm.nih.gov/genomes/all/GCF/001/316/065/GCF_001316065.1_ASM131606v1	GCA_001316065.1
Aeropyrum pernix	Archaea;TACK group;Crenarchaeota	YK1-12-2013	SAMD00074121	PRJDB5509	GCA_004323575.1	Scaffold	1.60105	56.5		BDMD01	144	1658	2019-01-18T20:47:00Z	ftp://ftp.ncbi.nlm.nih.gov/genomes/all/GCA/004/323/575/GCA_004323575.1_ASM432357v1	ftp://ftp.ncbi.nlm.nih.gov/genomes/all/GCF/004/323/575/GCF_004323575.1_ASM432357v1	GCA_004323575.1
Aeropyrum pernix K1	Archaea;TACK group;Crenarchaeota	K1	SAMD00061092	PRJNA211	GCA_000011125.1	Complete	1.6697	56.3	chromosome:NC_000854.2/BA000002.3		1	1697	2001-07-05T00:00:00Z	ftp://ftp.ncbi.nlm.nih.gov/genomes/all/GCA/000/011/125/GCA_000011125.1_ASM1112v1	ftp://ftp.ncbi.nlm.nih.gov/genomes/all/GCF/000/011/125/GCF_000011125.1_ASM1112v1	GCA_000011125.1
Aeropyrum sp.	Archaea;TACK group;Crenarchaeota	S141_97	SAMN12837278	PRJNA546572	GCA_015521685.1	Contig	1.43712	53.2		WANT01	68	1528	2020-11-16T00:00:00Z	ftp://ftp.ncbi.nlm.nih.gov/genomes/all/GCA/015/521/685/GCA_015521685.1_ASM1552168v1		GCA_015521685.1
Aeropyrum sp.	Archaea;TACK group;Crenarchaeota	S012_92_esom	SAMN12837189	PRJNA546572	GCA_015523455.1	Contig	1.48858	53.1		WAKI01	75	1574	2020-11-16T00:00:00Z	ftp://ftp.ncbi.nlm.nih.gov/genomes/all/GCA/015/523/455/GCA_015523455.1_ASM1552345v1		GCA_015523455.1
Aigarchaeota archaeon	Archaea;TACK group;Thaumarchaeota	G4-A8	SAMN23222055	PRJNA780009	GCA_021323375.2	Contig	1.27797	52		JAJPCT02	27	1393	2021-12-30T00:00:00Z	ftp://ftp.ncbi.nlm.nih.gov/genomes/all/GCA/021/323/375/GCA_021323375.2_ASM2132337v2		GCA_021323375.2
Aigarchaeota archaeon	Archaea;TACK group;Thaumarchaeota	Jz_11-27	SAMN25247672	PRJNA800445	GCA_021864495.1	Scaffold	1.51177	37.5		JAKKUM01	69	1540	2022-02-01T00:00:00Z	ftp://ftp.ncbi.nlm.nih.gov/genomes/all/GCA/021/864/495/GCA_021864495.1_ASM2186449v1		GCA_021864495.1
Aigarchaeota archaeon	Archaea;TACK group;Thaumarchaeota	S146_89_esom	SAMN12837339	PRJNA546572	GCA_015520425.1	Contig	1.8002	51.2		WAQC01	149	0	2020-11-16T00:00:00Z	ftp://ftp.ncbi.nlm.nih.gov/genomes/all/GCA/015/520/425/GCA_015520425.1_ASM1552042v1		GCA_015520425.1
Aigarchaeota archaeon	Archaea;TACK group;Thaumarchaeota	S146_127	SAMN12837340	PRJNA546572	GCA_015520375.1	Contig	1.14822	54.5		WAQD01	144	0	2020-11-16T00:00:00Z	ftp://ftp.ncbi.nlm.nih.gov/genomes/all/GCA/015/520/375/GCA_015520375.1_ASM1552037v1		GCA_015520375.1
Aigarchaeota archaeon	Archaea;TACK group;Thaumarchaeota	S140_88	SAMN12837257	PRJNA546572	GCA_015522085.1	Contig	1.09963	52.4		WAMY01	236	0	2020-11-16T00:00:00Z	ftp://ftp.ncbi.nlm.nih.gov/genomes/all/GCA/015/522/085/GCA_015522085.1_ASM1552208v1		GCA_015522085.1
Aigarchaeota archaeon	Archaea;TACK group;Thaumarchaeota	S146_125	SAMN12837338	PRJNA546572	GCA_015520465.1	Contig	1.17603	46.2		WAQB01	274	0	2020-11-16T00:00:00Z	ftp://ftp.ncbi.nlm.nih.gov/genomes/all/GCA/015/520/465/GCA_015520465.1_ASM1552046v1		GCA_015520465.1
Aigarchaeota archaeon JGI 0000106-J15	Archaea;TACK group;Thaumarchaeota	JGI 0000106-J15	SAMN02440925	PRJNA192397	GCA_000405685.1	Contig	1.08532	37.9		ASPF01	34	0	2013-06-03T00:00:00Z	ftp://ftp.ncbi.nlm.nih.gov/genomes/all/GCA/000/405/685/GCA_000405685.1_ASM40568v1	ftp://ftp.ncbi.nlm.nih.gov/genomes/all/GCF/000/405/685/GCF_000405685.1_ASM40568v1	GCA_000405685.1
Aigarchaeota archaeon NZ13_MG1	Archaea;TACK group;Thaumarchaeota	NZ13_MG1	SAMN06715868	PRJNA381623	GCA_003056285.1	Contig	1.53639	51.3		NDWU01	39	1600	2018-04-18T00:00:00Z	ftp://ftp.ncbi.nlm.nih.gov/genomes/all/GCA/003/056/285/GCA_003056285.1_ASM305628v1		GCA_003056285.1
Aigarchaeota archaeon SCGC AAA471-E14	Archaea;TACK group;Thaumarchaeota	SCGC AAA471-E14	SAMN02441745	PRJNA192288	GCA_000402965.1	Contig	0.703726	54.8		AQTA01	58	0	2013-05-29T00:00:00Z	ftp://ftp.ncbi.nlm.nih.gov/genomes/all/GCA/000/402/965/GCA_000402965.1_ASM40296v1	ftp://ftp.ncbi.nlm.nih.gov/genomes/all/GCF/000/402/965/GCF_000402965.1_ASM40296v1	GCA_000402965.1
Aigarchaeota archaeon SCGC AAA471-F17	Archaea;TACK group;Thaumarchaeota	SCGC AAA471-F17	SAMN02440937	PRJNA192307	GCA_000405905.1	Contig	0.741841	62.1		ASPD01	43	0	2013-06-03T00:00:00Z	ftp://ftp.ncbi.nlm.nih.gov/genomes/all/GCA/000/405/905/GCA_000405905.1_ASM40590v1	ftp://ftp.ncbi.nlm.nih.gov/genomes/all/GCF/000/405/905/GCF_000405905.1_ASM40590v1	GCA_000405905.1
ANME-1 cluster archaeon AG-394-G06	Archaea;Euryarchaeota;Stenosarchaea group	AG-394-G06	SAMN08432499	PRJNA431796	GCA_009903405.1	Scaffold	1.5313	42.7		PRCZ01	119	1526	2020-01-17T00:00:00Z	ftp://ftp.ncbi.nlm.nih.gov/genomes/all/GCA/009/903/405/GCA_009903405.1_ASM990340v1		GCA_009903405.1
ANME-1 cluster archaeon AG-394-G21	Archaea;Euryarchaeota;Stenosarchaea group	AG-394-G21	SAMN08432500	PRJNA431796	GCA_009903435.1	Scaffold	1.86817	43		PRCY01	101	1831	2020-01-17T00:00:00Z	ftp://ftp.ncbi.nlm.nih.gov/genomes/all/GCA/009/903/435/GCA_009903435.1_ASM990343v1		GCA_009903435.1
ANME-1 cluster archaeon ex4572_4	Archaea;Euryarchaeota;Stenosarchaea group	ex4572_4	SAMN06647984	PRJNA362212	GCA_002254785.1	Scaffold	1.01808	53.2		NJEM01	95	1009	2017-08-16T00:00:00Z	ftp://ftp.ncbi.nlm.nih.gov/genomes/all/GCA/002/254/785/GCA_002254785.1_ASM225478v1		GCA_002254785.1
ANME-1 cluster archaeon GoMg1	Archaea;Euryarchaeota;Stenosarchaea group	GoMg1	SAMN08574220	PRJNA431796	GCA_013180605.1	Scaffold	2.34429	42.6		QBUL01	189	2606	2020-05-28T00:00:00Z	ftp://ftp.ncbi.nlm.nih.gov/genomes/all/GCA/013/180/605/GCA_013180605.1_ASM1318060v1		GCA_013180605.1
ANME-1 cluster archaeon GoMg2	Archaea;Euryarchaeota;Stenosarchaea group	GoMg2	SAMN08574219	PRJNA431796	GCA_013180585.1	Scaffold	2.19292	42.6		QBUM01	251	2512	2020-05-28T00:00:00Z	ftp://ftp.ncbi.nlm.nih.gov/genomes/all/GCA/013/180/585/GCA_013180585.1_ASM1318058v1		GCA_013180585.1
ANME-1 cluster archaeon GoMg3.2	Archaea;Euryarchaeota;Stenosarchaea group	GoMg3.2	SAMN08574217	PRJNA431796	GCA_013180565.1	Scaffold	2.72725	41.9		QBUN01	426	3213	2020-05-28T00:00:00Z	ftp://ftp.ncbi.nlm.nih.gov/genomes/all/GCA/013/180/565/GCA_013180565.1_ASM1318056v1		GCA_013180565.1
ANME-2 cluster archaeon	Archaea;Euryarchaeota;Stenosarchaea group	KA02	SAMN20345953	PRJNA748847	GCA_019429385.1	Contig	2.40097	45.4		JAHYIS01	70	2510	2021-07-31T00:00:00Z	ftp://ftp.ncbi.nlm.nih.gov/genomes/all/GCA/019/429/385/GCA_019429385.1_ASM1942938v1		GCA_019429385.1
ANME-2 cluster archaeon	Archaea;Euryarchaeota;Stenosarchaea group	B-8MPa1	SAMN13483406	PRJNA593687	GCA_014237145.1	Contig	2.97224	43.3		JAAXOC01	118	3069	2020-08-18T00:00:00Z	ftp://ftp.ncbi.nlm.nih.gov/genomes/all/GCA/014/237/145/GCA_014237145.1_ASM1423714v1		GCA_014237145.1
ANME-2 cluster archaeon	Archaea;Euryarchaeota;Stenosarchaea group	8MPa	SAMN13483407	PRJNA593687	GCA_014237495.1	Scaffold	3.25932	42.9		JAAXOD01	124	3361	2020-08-18T00:00:00Z	ftp://ftp.ncbi.nlm.nih.gov/genomes/all/GCA/014/237/495/GCA_014237495.1_ASM1423749v1		GCA_014237495.1
ANME-2 cluster archaeon	Archaea;Euryarchaeota;Stenosarchaea group	8MPaII	SAMN13483410	PRJNA593687	GCA_014237115.1	Scaffold	3.24867	42.9		JAAXOG01	133	3328	2020-08-18T00:00:00Z	ftp://ftp.ncbi.nlm.nih.gov/genomes/all/GCA/014/237/115/GCA_014237115.1_ASM1423711v1		GCA_014237115.1
ANME-2 cluster archaeon	Archaea;Euryarchaeota;Stenosarchaea group	15MPa	SAMN13483408	PRJNA593687	GCA_014237135.1	Contig	2.98852	43.1		JAAXOE01	124	3100	2020-08-18T00:00:00Z	ftp://ftp.ncbi.nlm.nih.gov/genomes/all/GCA/014/237/135/GCA_014237135.1_ASM1423713v1		GCA_014237135.1
ANME-2 cluster archaeon	Archaea;Euryarchaeota;Stenosarchaea group	B4-04	SAMN28014431	PRJNA833668	GCA_023544575.1	Scaffold	1.97769	46.1		JAMJFR01	127	2121	2022-05-24T00:00:00Z	ftp://ftp.ncbi.nlm.nih.gov/genomes/all/GCA/023/544/575/GCA_023544575.1_ASM2354457v1		GCA_023544575.1
ANME-2 cluster archaeon	Archaea;Euryarchaeota;Stenosarchaea group	CONS7142G09b1	SAMN08574232	PRJNA431796	GCA_013374455.1	Scaffold	2.14113	44		QCYW01	193	2467	2020-06-26T00:00:00Z	ftp://ftp.ncbi.nlm.nih.gov/genomes/all/GCA/013/374/455/GCA_013374455.1_ASM1337445v1		GCA_013374455.1
ANME-2 cluster archaeon	Archaea;Euryarchaeota;Stenosarchaea group	B4-03	SAMN28014430	PRJNA833668	GCA_023544605.1	Scaffold	1.62893	46.6		JAMJFQ01	129	1773	2022-05-24T00:00:00Z	ftp://ftp.ncbi.nlm.nih.gov/genomes/all/GCA/023/544/605/GCA_023544605.1_ASM2354460v1		GCA_023544605.1
ANME-2 cluster archaeon	Archaea;Euryarchaeota;Stenosarchaea group	HMMV-459B1	SAMN08574240	PRJNA431796	GCA_013572355.1	Scaffold	1.68864	52.6		QBUV01	226	1705	2020-07-23T00:00:00Z	ftp://ftp.ncbi.nlm.nih.gov/genomes/all/GCA/013/572/355/GCA_013572355.1_ASM1357235v1		GCA_013572355.1
ANME-2 cluster archaeon	Archaea;Euryarchaeota;Stenosarchaea group	HMMV-459B4	SAMN08574228	PRJNA431796	GCA_013572335.1	Scaffold	1.45488	45.6		QBUQ01	260	1462	2020-07-23T00:00:00Z	ftp://ftp.ncbi.nlm.nih.gov/genomes/all/GCA/013/572/335/GCA_013572335.1_ASM1357233v1		GCA_013572335.1
ANME-2 cluster archaeon	Archaea;Euryarchaeota;Stenosarchaea group	CONS7142H05b1	SAMN08574233	PRJNA431796	GCA_013374465.1	Scaffold	1.72694	43.6		QGHJ01	167	2008	2020-06-26T00:00:00Z	ftp://ftp.ncbi.nlm.nih.gov/genomes/all/GCA/013/374/465/GCA_013374465.1_ASM1337446v1		GCA_013374465.1
ANME-2 cluster archaeon	Archaea;Euryarchaeota;Stenosarchaea group	30MPa	SAMN13483409	PRJNA593687	GCA_014237125.1	Contig	2.58474	44.7		JAAXOF01	288	2670	2020-08-18T00:00:00Z	ftp://ftp.ncbi.nlm.nih.gov/genomes/all/GCA/014/237/125/GCA_014237125.1_ASM1423712v1		GCA_014237125.1
ANME-2 cluster archaeon	Archaea;Euryarchaeota;Stenosarchaea group	CONS3730E01UFb2	SAMN08574230	PRJNA431796	GCA_013374525.1	Scaffold	2.37315	38.6		QENI01	292	2649	2020-06-26T00:00:00Z	ftp://ftp.ncbi.nlm.nih.gov/genomes/all/GCA/013/374/525/GCA_013374525.1_ASM1337452v1		GCA_013374525.1
ANME-2 cluster archaeon	Archaea;Euryarchaeota;Stenosarchaea group	CONS3730F09p3b1	SAMN08574229	PRJNA431796	GCA_013374495.1	Scaffold	2.44769	38.8		QCYX01	316	2733	2020-06-26T00:00:00Z	ftp://ftp.ncbi.nlm.nih.gov/genomes/all/GCA/013/374/495/GCA_013374495.1_ASM1337449v1		GCA_013374495.1
ANME-2 cluster archaeon	Archaea;Euryarchaeota;Stenosarchaea group	S7142MS1	SAMN08574221	PRJNA431796	GCA_009649835.1	Scaffold	1.81303	46		PYCK01	247	1887	2019-11-11T00:00:00Z	ftp://ftp.ncbi.nlm.nih.gov/genomes/all/GCA/009/649/835/GCA_009649835.1_ASM964983v1		GCA_009649835.1
ANME-2 cluster archaeon	Archaea;Euryarchaeota;Stenosarchaea group	B4-08	SAMN28014435	PRJNA833668	GCA_023544495.1	Scaffold	2.34438	45.1		JAMJFV01	439	2448	2022-05-24T00:00:00Z	ftp://ftp.ncbi.nlm.nih.gov/genomes/all/GCA/023/544/495/GCA_023544495.1_ASM2354449v1		GCA_023544495.1
ANME-2 cluster archaeon	Archaea;Euryarchaeota;Stenosarchaea group	HMMV-459A3	SAMN08574231	PRJNA431796	GCA_013374385.1	Scaffold	1.17264	46.3		QBUR01	192	1237	2020-06-26T00:00:00Z	ftp://ftp.ncbi.nlm.nih.gov/genomes/all/GCA/013/374/385/GCA_013374385.1_ASM1337438v1		GCA_013374385.1
ANME-2 cluster archaeon	Archaea;Euryarchaeota;Stenosarchaea group	WYZ-LMO14	SAMN08103063	PRJNA418890	GCA_003601535.1	Contig	1.6706	48.7		PIXW01	263	1854	2018-10-01T00:00:00Z	ftp://ftp.ncbi.nlm.nih.gov/genomes/all/GCA/003/601/535/GCA_003601535.1_ASM360153v1		GCA_003601535.1
ANME-2 cluster archaeon	Archaea;Euryarchaeota;Stenosarchaea group	MAG_011	SAMN25987490	PRJNA805085	GCA_022353185.1	Contig	2.98956	42.8		JAKRWB01	761	3333	2022-02-21T00:00:00Z	ftp://ftp.ncbi.nlm.nih.gov/genomes/all/GCA/022/353/185/GCA_022353185.1_ASM2235318v1		GCA_022353185.1
ANME-2 cluster archaeon	Archaea;Euryarchaeota;Stenosarchaea group	CONS3730D10UFb2	SAMN08574234	PRJNA431796	GCA_005504395.1	Scaffold	1.41728	38.9		QYBA01	266	1489	2019-05-17T00:00:00Z	ftp://ftp.ncbi.nlm.nih.gov/genomes/all/GCA/005/504/395/GCA_005504395.1_ASM550439v1		GCA_005504395.1
ANME-2 cluster archaeon HR1	Archaea;Euryarchaeota;Stenosarchaea group	HR1	SAMN06562579	PRJNA290197	GCA_002926195.1	Scaffold	2.19546	38.5		MZXQ01	335	2175	2018-02-13T00:00:00Z	ftp://ftp.ncbi.nlm.nih.gov/genomes/all/GCA/002/926/195/GCA_002926195.1_ASM292619v1	ftp://ftp.ncbi.nlm.nih.gov/genomes/all/GCF/002/926/195/GCF_002926195.1_ASM292619v1	GCA_002926195.1
Archaeoglobaceae archaeon	Archaea;Euryarchaeota;Archaeoglobi	JdFRolivine-9	SAMN10863488	PRJNA264811	GCA_004367345.1	Contig	2.04631	41.1		SETB01	39	0	2019-03-22T00:00:00Z	ftp://ftp.ncbi.nlm.nih.gov/genomes/all/GCA/004/367/345/GCA_004367345.1_ASM436734v1		GCA_004367345.1
Archaeoglobaceae archaeon	Archaea;Euryarchaeota;Archaeoglobi	JdFRolivine-11	SAMN10863490	PRJNA264811	GCA_004366995.1	Contig	2.35857	44.3		SETD01	97	0	2019-03-22T00:00:00Z	ftp://ftp.ncbi.nlm.nih.gov/genomes/all/GCA/004/366/995/GCA_004366995.1_ASM436699v1		GCA_004366995.1
Archaeoglobaceae archaeon	Archaea;Euryarchaeota;Archaeoglobi	JdFRolivine-10	SAMN10863489	PRJNA264811	GCA_004366975.1	Contig	1.86124	44.5		SETC01	56	0	2019-03-22T00:00:00Z	ftp://ftp.ncbi.nlm.nih.gov/genomes/all/GCA/004/366/975/GCA_004366975.1_ASM436697v1		GCA_004366975.1
Archaeoglobaceae archaeon	Archaea;Euryarchaeota;Archaeoglobi	S142_14	SAMN12837289	PRJNA546572	GCA_015521425.1	Contig	1.62579	44.8		WAOE01	61	0	2020-11-16T00:00:00Z	ftp://ftp.ncbi.nlm.nih.gov/genomes/all/GCA/015/521/425/GCA_015521425.1_ASM1552142v1		GCA_015521425.1
Archaeoglobaceae archaeon	Archaea;Euryarchaeota;Archaeoglobi	S143_78	SAMN12837313	PRJNA546572	GCA_015521005.1	Contig	1.59093	45		WAPC01	62	0	2020-11-16T00:00:00Z	ftp://ftp.ncbi.nlm.nih.gov/genomes/all/GCA/015/521/005/GCA_015521005.1_ASM1552100v1		GCA_015521005.1
Archaeoglobaceae archaeon	Archaea;Euryarchaeota;Archaeoglobi	S145_38	SAMN12837334	PRJNA546572	GCA_015520485.1	Contig	1.57481	45.1		WAPX01	68	0	2020-11-16T00:00:00Z	ftp://ftp.ncbi.nlm.nih.gov/genomes/all/GCA/015/520/485/GCA_015520485.1_ASM1552048v1		GCA_015520485.1
Archaeoglobaceae archaeon	Archaea;Euryarchaeota;Archaeoglobi	S017_6_esom	SAMN12837241	PRJNA546572	GCA_015522425.1	Contig	1.35164	45.3		WAMI01	71	0	2020-11-16T00:00:00Z	ftp://ftp.ncbi.nlm.nih.gov/genomes/all/GCA/015/522/425/GCA_015522425.1_ASM1552242v1		GCA_015522425.1
Archaeoglobaceae archaeon	Archaea;Euryarchaeota;Archaeoglobi	S012_59_esom	SAMN12837193	PRJNA546572	GCA_015523335.1	Contig	1.39627	45.1		WAKM01	60	0	2020-11-16T00:00:00Z	ftp://ftp.ncbi.nlm.nih.gov/genomes/all/GCA/015/523/335/GCA_015523335.1_ASM1552333v1		GCA_015523335.1
Archaeoglobaceae archaeon	Archaea;Euryarchaeota;Archaeoglobi	AUK153	SAMN18353649	PRJNA713414	GCA_021163065.1	Contig	1.90505	36.2		JAGGXN01	234	2228	2021-12-10T00:00:00Z	ftp://ftp.ncbi.nlm.nih.gov/genomes/all/GCA/021/163/065/GCA_021163065.1_ASM2116306v1		GCA_021163065.1
Archaeoglobaceae archaeon	Archaea;Euryarchaeota;Archaeoglobi	S009_4_esom	SAMN12837177	PRJNA546572	GCA_015523685.1	Contig	1.75215	44.2		WAJW01	227	0	2020-11-16T00:00:00Z	ftp://ftp.ncbi.nlm.nih.gov/genomes/all/GCA/015/523/685/GCA_015523685.1_ASM1552368v1		GCA_015523685.1
Archaeoglobaceae archaeon	Archaea;Euryarchaeota;Archaeoglobi	S144_73	SAMN12837329	PRJNA546572	GCA_015520645.1	Contig	1.13255	45.5		WAPS01	236	0	2020-11-16T00:00:00Z	ftp://ftp.ncbi.nlm.nih.gov/genomes/all/GCA/015/520/645/GCA_015520645.1_ASM1552064v1		GCA_015520645.1
Archaeoglobaceae archaeon	Archaea;Euryarchaeota;Archaeoglobi	S013_27	SAMN12837206	PRJNA546572	GCA_015523045.1	Contig	0.872777	45.7		WAKZ01	183	0	2020-11-16T00:00:00Z	ftp://ftp.ncbi.nlm.nih.gov/genomes/all/GCA/015/523/045/GCA_015523045.1_ASM1552304v1		GCA_015523045.1
Archaeoglobaceae archaeon	Archaea;Euryarchaeota;Archaeoglobi	S144_76_esom	SAMN12837327	PRJNA546572	GCA_015520685.1	Contig	0.969356	41.4		WAPQ01	257	0	2020-11-16T00:00:00Z	ftp://ftp.ncbi.nlm.nih.gov/genomes/all/GCA/015/520/685/GCA_015520685.1_ASM1552068v1		GCA_015520685.1
Archaeoglobaceae archaeon	Archaea;Euryarchaeota;Archaeoglobi	UWMA-0193	SAMN10967534	PRJNA522654	GCA_012962495.1	Contig	1.67365	38.9		DTXN01	562	1963	2020-05-04T00:00:00Z	ftp://ftp.ncbi.nlm.nih.gov/genomes/all/GCA/012/962/495/GCA_012962495.1_ASM1296249v1		GCA_012962495.1
Archaeoglobales archaeon	Archaea;Euryarchaeota;Archaeoglobi	SJ3.Bin61	SAMN13964307	PRJNA604268	GCA_011605865.1	Contig	1.26973	41.7		JAAOZI01	45	1390	2020-03-22T00:00:00Z	ftp://ftp.ncbi.nlm.nih.gov/genomes/all/GCA/011/605/865/GCA_011605865.1_ASM1160586v1		GCA_011605865.1
Archaeoglobales archaeon	Archaea;Euryarchaeota;Archaeoglobi	SJ3.Bin34	SAMN13964306	PRJNA604268	GCA_011605875.1	Contig	1.46752	46		JAAOZH01	73	1622	2020-03-22T00:00:00Z	ftp://ftp.ncbi.nlm.nih.gov/genomes/all/GCA/011/605/875/GCA_011605875.1_ASM1160587v1		GCA_011605875.1
Archaeoglobales archaeon	Archaea;Euryarchaeota;Archaeoglobi	B5_G16	SAMN09214939	PRJNA362212	GCA_003662995.1	Contig	2.60922	38.4		QMZC01	187	2998	2018-10-15T00:00:00Z	ftp://ftp.ncbi.nlm.nih.gov/genomes/all/GCA/003/662/995/GCA_003662995.1_ASM366299v1		GCA_003662995.1
Archaeoglobales archaeon	Archaea;Euryarchaeota;Archaeoglobi	B4_G15	SAMN09214878	PRJNA362212	GCA_003662985.1	Contig	2.15139	41.6		QMZD01	383	2447	2018-10-15T00:00:00Z	ftp://ftp.ncbi.nlm.nih.gov/genomes/all/GCA/003/662/985/GCA_003662985.1_ASM366298v1		GCA_003662985.1
Archaeoglobales archaeon	Archaea;Euryarchaeota;Archaeoglobi	B10_G2	SAMN09215055	PRJNA362212	GCA_003663055.1	Contig	1.44879	43.9		QMZF01	294	1680	2018-10-15T00:00:00Z	ftp://ftp.ncbi.nlm.nih.gov/genomes/all/GCA/003/663/055/GCA_003663055.1_ASM366305v1		GCA_003663055.1
Archaeoglobales archaeon	Archaea;Euryarchaeota;Archaeoglobi	B35_G2	SAMN09215056	PRJNA362212	GCA_003663025.1	Contig	1.86968	42.2		QMZE01	335	2231	2018-10-15T00:00:00Z	ftp://ftp.ncbi.nlm.nih.gov/genomes/all/GCA/003/663/025/GCA_003663025.1_ASM366302v1		GCA_003663025.1
Archaeoglobi archaeon	Archaea;Euryarchaeota;Archaeoglobi	rG16	SAMN10474933	PRJNA266365	GCA_003935005.1	Scaffold	2.12852	40.2		RSFX01	21	0	2018-12-11T00:00:00Z	ftp://ftp.ncbi.nlm.nih.gov/genomes/all/GCA/003/935/005/GCA_003935005.1_ASM393500v1		GCA_003935005.1
Archaeoglobi archaeon	Archaea;Euryarchaeota;Archaeoglobi	WYZ-LMO3	SAMN09404992	PRJNA475886	GCA_004347845.1	Contig	1.56752	43.9		QNVA01	135	1718	2019-03-12T00:00:00Z	ftp://ftp.ncbi.nlm.nih.gov/genomes/all/GCA/004/347/845/GCA_004347845.1_ASM434784v1		GCA_004347845.1
Archaeoglobi archaeon	Archaea;Euryarchaeota;Archaeoglobi	WYZ-LMO1	SAMN09404983	PRJNA475886	GCA_004347825.1	Contig	1.55731	43.8		QNUY01	140	1713	2019-03-12T00:00:00Z	ftp://ftp.ncbi.nlm.nih.gov/genomes/all/GCA/004/347/825/GCA_004347825.1_ASM434782v1		GCA_004347825.1
Archaeoglobi archaeon	Archaea;Euryarchaeota;Archaeoglobi	WYZ-LMO2	SAMN09404985	PRJNA475886	GCA_004347865.1	Contig	1.51442	45.9		QNUZ01	220	1755	2019-03-12T00:00:00Z	ftp://ftp.ncbi.nlm.nih.gov/genomes/all/GCA/004/347/865/GCA_004347865.1_ASM434786v1		GCA_004347865.1
Archaeoglobi archaeon	Archaea;Euryarchaeota;Archaeoglobi	M_MetaBat.67	SAMN12405721	PRJNA557557	GCA_013151125.1	Scaffold	1.35204	54.7		JAADIT01	163	1635	2020-05-22T00:00:00Z	ftp://ftp.ncbi.nlm.nih.gov/genomes/all/GCA/013/151/125/GCA_013151125.1_ASM1315112v1		GCA_013151125.1
Archaeoglobi archaeon	Archaea;Euryarchaeota;Archaeoglobi	LCB024-003	SAMN29809817	PRJNA859922	GCA_024437945.1	Contig	1.15673	45.7		JANFND01	179	1340	2022-07-25T00:00:00Z			GCA_024437945.1
Archaeoglobi archaeon JdFR-42	Archaea;Euryarchaeota;Archaeoglobi	JdFR-42	SAMN06226359	PRJNA269163	GCA_002010305.1	Contig	2.14862	40.2		MTND01	42	0	2017-03-02T00:00:00Z	ftp://ftp.ncbi.nlm.nih.gov/genomes/all/GCA/002/010/305/GCA_002010305.1_ASM201030v1		GCA_002010305.1
Archaeoglobus fulgidus	Archaea;Euryarchaeota;Archaeoglobi	Archaeoglobus_fulgidus_oil	SAMEA3879005	PRJEB12806	GCA_900069765.1	Contig	2.03682	48.7		FJNF01	206	2337	2016-09-20T22:10:00Z	ftp://ftp.ncbi.nlm.nih.gov/genomes/all/GCA/900/069/765/GCA_900069765.1_ASM90006976v1	ftp://ftp.ncbi.nlm.nih.gov/genomes/all/GCF/900/069/765/GCF_900069765.1_ASM90006976v1	GCA_900069765.1
Archaeoglobus fulgidus	Archaea;Euryarchaeota;Archaeoglobi	49_95	SAMN03445115	PRJNA278302	GCA_001508745.1	Contig	2.03757	48.8		LGEQ01	99	2413	2016-01-08T00:00:00Z	ftp://ftp.ncbi.nlm.nih.gov/genomes/all/GCA/001/508/745/GCA_001508745.1_ASM150874v1		GCA_001508745.1
Archaeoglobus fulgidus	Archaea;Euryarchaeota;Archaeoglobi	49_2300	SAMN03445123	PRJNA278302	GCA_001508815.1	Contig	2.01782	48.6		LGEX01	153	2489	2016-01-08T00:00:00Z	ftp://ftp.ncbi.nlm.nih.gov/genomes/all/GCA/001/508/815/GCA_001508815.1_ASM150881v1		GCA_001508815.1
Archaeoglobus fulgidus DSM 4304	Archaea;Euryarchaeota;Archaeoglobi	DSM 4304	SAMN02603985	PRJNA104	GCA_000008665.1	Complete	2.1784	48.6	chromosome:NC_000917.1/AE000782.1		1	2450	1997-12-17T00:00:00Z	ftp://ftp.ncbi.nlm.nih.gov/genomes/all/GCA/000/008/665/GCA_000008665.1_ASM866v1	ftp://ftp.ncbi.nlm.nih.gov/genomes/all/GCF/000/008/665/GCF_000008665.1_ASM866v1	GCA_000008665.1
Archaeoglobus fulgidus DSM 8774	Archaea;Euryarchaeota;Archaeoglobi	DSM 8774	SAMN03081472	PRJNA208006	GCA_000734035.1	Complete	2.31629	48.1	chromosome:NZ_CP006577.1/CP006577.1		1	2582	2014-07-28T00:00:00Z	ftp://ftp.ncbi.nlm.nih.gov/genomes/all/GCA/000/734/035/GCA_000734035.1_ASM73403v1	ftp://ftp.ncbi.nlm.nih.gov/genomes/all/GCF/000/734/035/GCF_000734035.1_ASM73403v1	GCA_000734035.1
Archaeoglobus neptunius	Archaea;Euryarchaeota;Archaeoglobi	SE56	SAMN17126929	PRJNA686870	GCA_016757965.1	Contig	2.11583	46		JAEKIW01	32	2362	2021-01-27T00:00:00Z	ftp://ftp.ncbi.nlm.nih.gov/genomes/all/GCA/016/757/965/GCA_016757965.1_ASM1675796v1	ftp://ftp.ncbi.nlm.nih.gov/genomes/all/GCF/016/757/965/GCF_016757965.1_ASM1675796v1	GCA_016757965.1
Archaeoglobus profundus	Archaea;Euryarchaeota;Archaeoglobi	SZUA-1399	SAMN09926467	PRJNA488180	GCA_015662965.1	Contig	1.24597	31.5		DQTA01	337	1181	2020-11-23T00:00:00Z	ftp://ftp.ncbi.nlm.nih.gov/genomes/all/GCA/015/662/965/GCA_015662965.1_ASM1566296v1		GCA_015662965.1
Archaeoglobus profundus	Archaea;Euryarchaeota;Archaeoglobi	SZUA-1432	SAMN09926486	PRJNA488180	GCA_015662635.1	Contig	1.15042	31.4		DQTT01	338	1107	2020-11-23T00:00:00Z	ftp://ftp.ncbi.nlm.nih.gov/genomes/all/GCA/015/662/635/GCA_015662635.1_ASM1566263v1		GCA_015662635.1
Archaeoglobus profundus DSM 5631	Archaea;Euryarchaeota;Archaeoglobi	DSM 5631	SAMN00017459	PRJNA32583	GCA_000025285.1	Complete	1.56342	41.9961	chromosome:NC_013741.1/CP001857.1; plasmid pArcpr01:NC_013742.1/CP001858.1		2	1814	2010-01-19T00:00:00Z	ftp://ftp.ncbi.nlm.nih.gov/genomes/all/GCA/000/025/285/GCA_000025285.1_ASM2528v1	ftp://ftp.ncbi.nlm.nih.gov/genomes/all/GCF/000/025/285/GCF_000025285.1_ASM2528v1	GCA_000025285.1
Archaeoglobus sp.	Archaea;Euryarchaeota;Archaeoglobi	GB_MAG2_100	SAMN15049707	PRJNA635695	GCA_017656475.1	Contig	2.03963	46		JACDNT01	92	2303	2021-04-01T00:00:00Z	ftp://ftp.ncbi.nlm.nih.gov/genomes/all/GCA/017/656/475/GCA_017656475.1_ASM1765647v1		GCA_017656475.1
Archaeoglobus sp.	Archaea;Euryarchaeota;Archaeoglobi	GB_MAG3_049	SAMN15049708	PRJNA635695	GCA_017656505.1	Contig	2.5245	42.8		JACDNU01	95	2717	2021-04-01T00:00:00Z	ftp://ftp.ncbi.nlm.nih.gov/genomes/all/GCA/017/656/505/GCA_017656505.1_ASM1765650v1		GCA_017656505.1
Archaeoglobus sp.	Archaea;Euryarchaeota;Archaeoglobi	Bin S27	SAMN18938186	PRJNA568220	GCA_020833165.1	Contig	1.39999	42.4		JAJHQV01	104	1570	2021-11-10T00:00:00Z	ftp://ftp.ncbi.nlm.nih.gov/genomes/all/GCA/020/833/165/GCA_020833165.1_ASM2083316v1	ftp://ftp.ncbi.nlm.nih.gov/genomes/all/GCF/020/833/165/GCF_020833165.1_ASM2083316v1	GCA_020833165.1
Archaeoglobus sp.	Archaea;Euryarchaeota;Archaeoglobi	MAG 85	SAMN09407821	PRJNA454888	GCA_003978865.1	Contig	1.10672	39.2		QNXS01	97	1189	2018-12-28T00:00:00Z	ftp://ftp.ncbi.nlm.nih.gov/genomes/all/GCA/003/978/865/GCA_003978865.1_ASM397886v1		GCA_003978865.1
Archaeoglobus sp. JdFR-22	Archaea;Euryarchaeota;Archaeoglobi	JdFR-22	SAMN06226339	PRJNA269163	GCA_002010045.1	Contig	2.06253	39.8		MTMJ01	130	0	2017-03-02T00:00:00Z	ftp://ftp.ncbi.nlm.nih.gov/genomes/all/GCA/002/010/045/GCA_002010045.1_ASM201004v1		GCA_002010045.1
Archaeoglobus sp. JdFR-27	Archaea;Euryarchaeota;Archaeoglobi	JdFR-27	SAMN06226344	PRJNA269163	GCA_002011235.1	Contig	2.36004	40.5		MTMO01	67	0	2017-03-02T00:00:00Z	ftp://ftp.ncbi.nlm.nih.gov/genomes/all/GCA/002/011/235/GCA_002011235.1_ASM201123v1		GCA_002011235.1
Archaeoglobus sp. JdFR-32	Archaea;Euryarchaeota;Archaeoglobi	JdFR-32	SAMN06226349	PRJNA269163	GCA_002010195.1	Contig	1.96656	42.2		MTMT01	120	0	2017-03-02T00:00:00Z	ftp://ftp.ncbi.nlm.nih.gov/genomes/all/GCA/002/010/195/GCA_002010195.1_ASM201019v1		GCA_002010195.1
Archaeoglobus sp. JdFR-34	Archaea;Euryarchaeota;Archaeoglobi	JdFR-34	SAMN06226351	PRJNA269163	GCA_002011295.1	Contig	1.08806	41.4		MTMV01	88	0	2017-03-02T00:00:00Z	ftp://ftp.ncbi.nlm.nih.gov/genomes/all/GCA/002/011/295/GCA_002011295.1_ASM201129v1		GCA_002011295.1
Archaeoglobus sp. JdFR-35	Archaea;Euryarchaeota;Archaeoglobi	JdFR-35	SAMN06226352	PRJNA269163	GCA_002011315.1	Contig	1.70339	41.3		MTMW01	167	0	2017-03-02T00:00:00Z	ftp://ftp.ncbi.nlm.nih.gov/genomes/all/GCA/002/011/315/GCA_002011315.1_ASM201131v1		GCA_002011315.1
Archaeoglobus sp. JdFR-37	Archaea;Euryarchaeota;Archaeoglobi	JdFR-37	SAMN06226354	PRJNA269163	GCA_002010215.1	Contig	1.9724	44.8		MTMY01	52	0	2017-03-02T00:00:00Z	ftp://ftp.ncbi.nlm.nih.gov/genomes/all/GCA/002/010/215/GCA_002010215.1_ASM201021v1		GCA_002010215.1
Archaeoglobus sp. JdFR-39	Archaea;Euryarchaeota;Archaeoglobi	JdFR-39	SAMN06226356	PRJNA269163	GCA_002010295.1	Contig	2.27922	44.3		MTNA01	93	0	2017-03-02T00:00:00Z	ftp://ftp.ncbi.nlm.nih.gov/genomes/all/GCA/002/010/295/GCA_002010295.1_ASM201029v1		GCA_002010295.1
Archaeoglobus sp. JdFR-41	Archaea;Euryarchaeota;Archaeoglobi	JdFR-41	SAMN06226358	PRJNA269163	GCA_002010285.1	Contig	1.75248	42.2		MTNC01	103	0	2017-03-02T00:00:00Z	ftp://ftp.ncbi.nlm.nih.gov/genomes/all/GCA/002/010/285/GCA_002010285.1_ASM201028v1		GCA_002010285.1
Archaeoglobus sp. UBA230	Archaea;Euryarchaeota;Archaeoglobi	UBA230	SAMN06027201	PRJNA348753	GCA_002507545.1	Scaffold	2.27465	44.3		DAVR01	50	0	2017-10-10T00:00:00Z	ftp://ftp.ncbi.nlm.nih.gov/genomes/all/GCA/002/507/545/GCA_002507545.1_ASM250754v1		GCA_002507545.1
Archaeoglobus sp. UBA231	Archaea;Euryarchaeota;Archaeoglobi	UBA231	SAMN06027498	PRJNA348753	GCA_002507315.1	Contig	2.17605	44.3		DAZM01	45	0	2017-10-10T00:00:00Z	ftp://ftp.ncbi.nlm.nih.gov/genomes/all/GCA/002/507/315/GCA_002507315.1_ASM250731v1		GCA_002507315.1
Archaeoglobus sp. UBA234	Archaea;Euryarchaeota;Archaeoglobi	UBA234	SAMN06027495	PRJNA348753	GCA_002494625.1	Scaffold	2.09083	41		DACH01	22	0	2017-10-10T00:00:00Z	ftp://ftp.ncbi.nlm.nih.gov/genomes/all/GCA/002/494/625/GCA_002494625.1_ASM249462v1		GCA_002494625.1
Archaeoglobus sp. UBA236	Archaea;Euryarchaeota;Archaeoglobi	UBA236	SAMN06027493	PRJNA348753	GCA_002494665.1	Scaffold	2.22733	43.9		DACI01	75	0	2017-10-10T00:00:00Z	ftp://ftp.ncbi.nlm.nih.gov/genomes/all/GCA/002/494/665/GCA_002494665.1_ASM249466v1		GCA_002494665.1
Archaeoglobus sulfaticallidus PM70-1	Archaea;Euryarchaeota;Archaeoglobi	PM70-1	SAMN02028569	PRJNA196460	GCA_000385565.1	Complete	2.07693	43.2	chromosome:NC_021169.1/CP005290.1		1	2217	2013-04-30T00:00:00Z	ftp://ftp.ncbi.nlm.nih.gov/genomes/all/GCA/000/385/565/GCA_000385565.1_ASM38556v1	ftp://ftp.ncbi.nlm.nih.gov/genomes/all/GCF/000/385/565/GCF_000385565.1_ASM38556v1	GCA_000385565.1
Archaeoglobus veneficus SNP6	Archaea;Euryarchaeota;Archaeoglobi	SNP6	SAMN00713598	PRJNA51621	GCA_000194625.1	Complete	1.90194	47	chromosome:NC_015320.1/CP002588.1		1	2109	2011-03-31T00:00:00Z	ftp://ftp.ncbi.nlm.nih.gov/genomes/all/GCA/000/194/625/GCA_000194625.1_ASM19462v1	ftp://ftp.ncbi.nlm.nih.gov/genomes/all/GCF/000/194/625/GCF_000194625.1_ASM19462v1	GCA_000194625.1
archaeon	Archaea;unclassified Archaea;archaeon	NC_groundwater_999_Pr1_S-0.65um_60_83	SAMN15435638	PRJNA640378	GCA_016432545.1	Chromosome	1.50434	60.3	chromosome:CP066694.1		1	1628	2020-12-29T00:00:00Z	ftp://ftp.ncbi.nlm.nih.gov/genomes/all/GCA/016/432/545/GCA_016432545.1_ASM1643254v1		GCA_016432545.1
archaeon	Archaea;unclassified Archaea;archaeon	bin1429	SAMN17669571	PRJNA575161	GCA_020343435.1	Chromosome	0.647887	31.6	chromosome:CP070794.1		1	770	2021-10-07T00:00:00Z	ftp://ftp.ncbi.nlm.nih.gov/genomes/all/GCA/020/343/435/GCA_020343435.1_ASM2034343v1		GCA_020343435.1
archaeon	Archaea;unclassified Archaea;archaeon	bin779	SAMN17669704	PRJNA575161	GCA_020355185.1	Chromosome	0.832879	44.5	chromosome:CP070662.1		1	1018	2021-10-07T00:00:00Z	ftp://ftp.ncbi.nlm.nih.gov/genomes/all/GCA/020/355/185/GCA_020355185.1_ASM2035518v1		GCA_020355185.1
archaeon	Archaea;unclassified Archaea;archaeon	YP1.bin46	SAMN20844572	PRJNA666025	GCA_021819035.1	Contig	1.66905	61.6		JAKASL01	3	0	2022-02-01T00:00:00Z	ftp://ftp.ncbi.nlm.nih.gov/genomes/all/GCA/021/819/035/GCA_021819035.1_ASM2181903v1		GCA_021819035.1
archaeon	Archaea;unclassified Archaea;archaeon	CG_2015-05_25_34	SAMN13287317	PRJNA405969	GCA_009994485.1	Contig	0.824754	24.5		JAACRI01	8	855	2020-01-29T00:00:00Z	ftp://ftp.ncbi.nlm.nih.gov/genomes/all/GCA/009/994/485/GCA_009994485.1_ASM999448v1		GCA_009994485.1
archaeon	Archaea;unclassified Archaea;archaeon	CG_2015-09_25_22	SAMN13287346	PRJNA405969	GCA_009993905.1	Scaffold	0.84699	24.5		JAACSK01	16	867	2020-01-29T00:00:00Z	ftp://ftp.ncbi.nlm.nih.gov/genomes/all/GCA/009/993/905/GCA_009993905.1_ASM999390v1		GCA_009993905.1
archaeon	Archaea;unclassified Archaea;archaeon	CG_2015-03_25_46	SAMN13287287	PRJNA405969	GCA_009995085.1	Scaffold	1.05564	24.8		JAACQE01	23	1114	2020-01-29T00:00:00Z	ftp://ftp.ncbi.nlm.nih.gov/genomes/all/GCA/009/995/085/GCA_009995085.1_ASM999508v1		GCA_009995085.1
archaeon	Archaea;unclassified Archaea;archaeon	CG_2015-10_25_16	SAMN13287351	PRJNA405969	GCA_009993835.1	Scaffold	0.833791	24.6		JAACSP01	12	857	2020-01-29T00:00:00Z	ftp://ftp.ncbi.nlm.nih.gov/genomes/all/GCA/009/993/835/GCA_009993835.1_ASM999383v1		GCA_009993835.1
archaeon	Archaea;unclassified Archaea;archaeon	SI037S2_bin2	SAMN14914233	PRJNA630981	GCA_018692495.1	Contig	0.814733	38.4		JABHKL01	3	964	2021-06-02T00:00:00Z	ftp://ftp.ncbi.nlm.nih.gov/genomes/all/GCA/018/692/495/GCA_018692495.1_ASM1869249v1		GCA_018692495.1
archaeon	Archaea;unclassified Archaea;archaeon	YP3.bin16	SAMN20844615	PRJNA666025	GCA_021827865.1	Contig	1.93554	62.5		JAKAUC01	20	0	2022-02-01T00:00:00Z	ftp://ftp.ncbi.nlm.nih.gov/genomes/all/GCA/021/827/865/GCA_021827865.1_ASM2182786v1		GCA_021827865.1
archaeon	Archaea;unclassified Archaea;archaeon	DBS2-4.bin21	SAMN20843002	PRJNA666025	GCA_021786575.1	Contig	0.75547	58.5		JAJYMY01	2	0	2022-02-01T00:00:00Z	ftp://ftp.ncbi.nlm.nih.gov/genomes/all/GCA/021/786/575/GCA_021786575.1_ASM2178657v1		GCA_021786575.1
archaeon	Archaea;unclassified Archaea;archaeon	SI039_bin32	SAMN14914436	PRJNA630981	GCA_018697095.1	Contig	1.27712	34.6		JABHSG01	4	1324	2021-06-02T00:00:00Z	ftp://ftp.ncbi.nlm.nih.gov/genomes/all/GCA/018/697/095/GCA_018697095.1_ASM1869709v1		GCA_018697095.1
archaeon	Archaea;unclassified Archaea;archaeon	SMBSF31	SAMN21083259	PRJNA758896	GCA_021107855.1	Contig	0.936282	38.4		JAIORZ01	14	986	2021-12-07T00:00:00Z	ftp://ftp.ncbi.nlm.nih.gov/genomes/all/GCA/021/107/855/GCA_021107855.1_ASM2110785v1		GCA_021107855.1
archaeon	Archaea;unclassified Archaea;archaeon	co234_bin69	SAMN14913728	PRJNA630981	GCA_018648525.1	Scaffold	1.02503	29.1		JABGRA01	3	1111	2021-06-02T00:00:00Z	ftp://ftp.ncbi.nlm.nih.gov/genomes/all/GCA/018/648/525/GCA_018648525.1_ASM1864852v1		GCA_018648525.1
archaeon	Archaea;unclassified Archaea;archaeon	YP1.bin43	SAMN20844569	PRJNA666025	GCA_021828185.1	Scaffold	2.30785	60.4		JAKASI01	31	0	2022-02-01T00:00:00Z	ftp://ftp.ncbi.nlm.nih.gov/genomes/all/GCA/021/828/185/GCA_021828185.1_ASM2182818v1		GCA_021828185.1
archaeon	Archaea;unclassified Archaea;archaeon	SI075_bin133	SAMN14915661	PRJNA630981	GCA_018659445.1	Contig	0.931865	29.1		JABJMH01	5	1031	2021-06-02T00:00:00Z	ftp://ftp.ncbi.nlm.nih.gov/genomes/all/GCA/018/659/445/GCA_018659445.1_ASM1865944v1		GCA_018659445.1
archaeon	Archaea;unclassified Archaea;archaeon	YF1.bin121	SAMN20844463	PRJNA666025	GCA_021823325.1	Contig	0.921181	61		JAKAOG01	7	0	2022-02-01T00:00:00Z	ftp://ftp.ncbi.nlm.nih.gov/genomes/all/GCA/021/823/325/GCA_021823325.1_ASM2182332v1		GCA_021823325.1
archaeon	Archaea;unclassified Archaea;archaeon	DeMMO2_15	SAMN18076760	PRJNA563685	GCA_020057295.1	Contig	1.20134	31		JAGVGF01	6	0	2021-09-20T00:00:00Z	ftp://ftp.ncbi.nlm.nih.gov/genomes/all/GCA/020/057/295/GCA_020057295.1_ASM2005729v1		GCA_020057295.1
archaeon	Archaea;unclassified Archaea;archaeon	SI037_bin85	SAMN14914206	PRJNA630981	GCA_018691935.1	Contig	0.730449	35		JABHJK01	4	818	2021-06-02T00:00:00Z	ftp://ftp.ncbi.nlm.nih.gov/genomes/all/GCA/018/691/935/GCA_018691935.1_ASM1869193v1		GCA_018691935.1
archaeon	Archaea;unclassified Archaea;archaeon	SI039_bin30	SAMN14914434	PRJNA630981	GCA_018697035.1	Contig	0.808832	38.4		JABHSE01	4	962	2021-06-02T00:00:00Z	ftp://ftp.ncbi.nlm.nih.gov/genomes/all/GCA/018/697/035/GCA_018697035.1_ASM1869703v1		GCA_018697035.1
archaeon	Archaea;unclassified Archaea;archaeon	SI039_bin86	SAMN14914495	PRJNA630981	GCA_018658845.1	Contig	0.98824	29.1		JABHUN01	6	1082	2021-06-02T00:00:00Z	ftp://ftp.ncbi.nlm.nih.gov/genomes/all/GCA/018/658/845/GCA_018658845.1_ASM1865884v1		GCA_018658845.1
archaeon	Archaea;unclassified Archaea;archaeon	SI047_bin118	SAMN14914531	PRJNA630981	GCA_018658095.1	Contig	1.28274	34.6		JABHVX01	7	1326	2021-06-02T00:00:00Z	ftp://ftp.ncbi.nlm.nih.gov/genomes/all/GCA/018/658/095/GCA_018658095.1_ASM1865809v1		GCA_018658095.1
archaeon	Archaea;unclassified Archaea;archaeon	SI047_bin24	SAMN14914559	PRJNA630981	GCA_018657525.1	Contig	0.828154	32.1		JABHWZ01	14	1029	2021-06-02T00:00:00Z	ftp://ftp.ncbi.nlm.nih.gov/genomes/all/GCA/018/657/525/GCA_018657525.1_ASM1865752v1		GCA_018657525.1
archaeon	Archaea;unclassified Archaea;archaeon	SI048_bin111	SAMN14914655	PRJNA630981	GCA_018653175.1	Contig	0.800098	32.1		JABIAR01	12	1010	2021-06-02T00:00:00Z	ftp://ftp.ncbi.nlm.nih.gov/genomes/all/GCA/018/653/175/GCA_018653175.1_ASM1865317v1		GCA_018653175.1
archaeon	Archaea;unclassified Archaea;archaeon	SI048_bin53	SAMN14914733	PRJNA630981	GCA_018652185.1	Contig	0.93286	29.5		JABICP01	7	1016	2021-06-02T00:00:00Z	ftp://ftp.ncbi.nlm.nih.gov/genomes/all/GCA/018/652/185/GCA_018652185.1_ASM1865218v1		GCA_018652185.1
archaeon	Archaea;unclassified Archaea;archaeon	SI047_bin76	SAMN14914616	PRJNA630981	GCA_018653485.1	Contig	0.930405	29.5		JABHZE01	6	1013	2021-06-02T00:00:00Z	ftp://ftp.ncbi.nlm.nih.gov/genomes/all/GCA/018/653/485/GCA_018653485.1_ASM1865348v1		GCA_018653485.1
archaeon	Archaea;unclassified Archaea;archaeon	SI037_bin45	SAMN14914162	PRJNA630981	GCA_018671455.1	Contig	0.795971	32.2		JABHHS01	12	1000	2021-06-02T00:00:00Z	ftp://ftp.ncbi.nlm.nih.gov/genomes/all/GCA/018/671/455/GCA_018671455.1_ASM1867145v1		GCA_018671455.1
archaeon	Archaea;unclassified Archaea;archaeon	SI037S2_bin61	SAMN14914279	PRJNA630981	GCA_018693615.1	Contig	0.770935	32.1		JABHMF01	10	983	2021-06-02T00:00:00Z	ftp://ftp.ncbi.nlm.nih.gov/genomes/all/GCA/018/693/615/GCA_018693615.1_ASM1869361v1		GCA_018693615.1
archaeon	Archaea;unclassified Archaea;archaeon	DBS2-1.bin47	SAMN20842943	PRJNA666025	GCA_021788415.1	Contig	1.19417	63.1		JAJYKR01	59	0	2022-02-01T00:00:00Z	ftp://ftp.ncbi.nlm.nih.gov/genomes/all/GCA/021/788/415/GCA_021788415.1_ASM2178841v1		GCA_021788415.1
archaeon	Archaea;unclassified Archaea;archaeon	SI053_bin82	SAMN14914876	PRJNA630981	GCA_018649325.1	Contig	1.42883	27.8		JABIIC01	13	1492	2021-06-02T00:00:00Z	ftp://ftp.ncbi.nlm.nih.gov/genomes/all/GCA/018/649/325/GCA_018649325.1_ASM1864932v1		GCA_018649325.1
archaeon	Archaea;unclassified Archaea;archaeon	SI060_bin2	SAMN14914989	PRJNA630981	GCA_018654005.1	Contig	0.988648	29.1		JABIML01	9	1090	2021-06-02T00:00:00Z	ftp://ftp.ncbi.nlm.nih.gov/genomes/all/GCA/018/654/005/GCA_018654005.1_ASM1865400v1		GCA_018654005.1
archaeon	Archaea;unclassified Archaea;archaeon	SI037S2_bin49	SAMN14914265	PRJNA630981	GCA_018693315.1	Contig	0.674103	39.7		JABHLR01	8	779	2021-06-02T00:00:00Z	ftp://ftp.ncbi.nlm.nih.gov/genomes/all/GCA/018/693/315/GCA_018693315.1_ASM1869331v1		GCA_018693315.1
archaeon	Archaea;unclassified Archaea;archaeon	Dive96_bin1.432	SAMN22253146	PRJNA771178	GCA_024278335.1	Contig	0.574732	32.2		JAJRTJ01	4	0	2022-07-15T00:00:00Z			GCA_024278335.1
archaeon	Archaea;unclassified Archaea;archaeon	SI053_bin21	SAMN14914809	PRJNA630981	GCA_018650665.1	Contig	0.930037	29.5		JABIFN01	11	1017	2021-06-02T00:00:00Z	ftp://ftp.ncbi.nlm.nih.gov/genomes/all/GCA/018/650/665/GCA_018650665.1_ASM1865066v1		GCA_018650665.1
archaeon	Archaea;unclassified Archaea;archaeon	co234_bin88	SAMN14913749	PRJNA630981	GCA_018648095.1	Scaffold	0.877453	38.1		JABGRV01	8	1019	2021-06-02T00:00:00Z	ftp://ftp.ncbi.nlm.nih.gov/genomes/all/GCA/018/648/095/GCA_018648095.1_ASM1864809v1		GCA_018648095.1
archaeon	Archaea;unclassified Archaea;archaeon	SI039_bin124	SAMN14914410	PRJNA630981	GCA_018670325.1	Contig	1.42396	27.7		JABHRG01	19	1494	2021-06-02T00:00:00Z	ftp://ftp.ncbi.nlm.nih.gov/genomes/all/GCA/018/670/325/GCA_018670325.1_ASM1867032v1		GCA_018670325.1
archaeon	Archaea;unclassified Archaea;archaeon	Dive96_bin10.390	SAMN22253149	PRJNA771178	GCA_024277355.1	Contig	1.12793	27.9		JAJRVL01	11	0	2022-07-15T00:00:00Z			GCA_024277355.1
archaeon	Archaea;unclassified Archaea;archaeon	SI039_bin59	SAMN14914465	PRJNA630981	GCA_018697295.1	Contig	0.731777	34.8		JABHTJ01	9	823	2021-06-02T00:00:00Z	ftp://ftp.ncbi.nlm.nih.gov/genomes/all/GCA/018/697/295/GCA_018697295.1_ASM1869729v1		GCA_018697295.1
archaeon	Archaea;unclassified Archaea;archaeon	YP1.bin45	SAMN20844571	PRJNA666025	GCA_021819105.1	Scaffold	0.913976	63.2		JAKASK01	12	0	2022-02-01T00:00:00Z	ftp://ftp.ncbi.nlm.nih.gov/genomes/all/GCA/021/819/105/GCA_021819105.1_ASM2181910v1		GCA_021819105.1
archaeon	Archaea;unclassified Archaea;archaeon	SI047_bin88	SAMN14914628	PRJNA630981	GCA_018656555.1	Contig	1.08253	32.3		JABHZQ01	26	1213	2021-06-02T00:00:00Z	ftp://ftp.ncbi.nlm.nih.gov/genomes/all/GCA/018/656/555/GCA_018656555.1_ASM1865655v1		GCA_018656555.1
archaeon	Archaea;unclassified Archaea;archaeon	SI048_bin2	SAMN14914696	PRJNA630981	GCA_018652905.1	Contig	1.07265	32.3		JABIBE01	18	1198	2021-06-02T00:00:00Z	ftp://ftp.ncbi.nlm.nih.gov/genomes/all/GCA/018/652/905/GCA_018652905.1_ASM1865290v1		GCA_018652905.1
archaeon	Archaea;unclassified Archaea;archaeon	co234_bin91	SAMN14913753	PRJNA630981	GCA_018648015.1	Scaffold	0.800845	32.1		JABGRZ01	11	1000	2021-06-02T00:00:00Z	ftp://ftp.ncbi.nlm.nih.gov/genomes/all/GCA/018/648/015/GCA_018648015.1_ASM1864801v1		GCA_018648015.1
archaeon	Archaea;unclassified Archaea;archaeon	SI053_bin58	SAMN14914849	PRJNA630981	GCA_018649855.1	Contig	1.1246	32.3		JABIHB01	23	1240	2021-06-02T00:00:00Z	ftp://ftp.ncbi.nlm.nih.gov/genomes/all/GCA/018/649/855/GCA_018649855.1_ASM1864985v1		GCA_018649855.1
archaeon	Archaea;unclassified Archaea;archaeon	DeMMO2_14	SAMN18076751	PRJNA563685	GCA_020057405.1	Contig	1.22463	55.8		JAGVFW01	17	0	2021-09-20T00:00:00Z	ftp://ftp.ncbi.nlm.nih.gov/genomes/all/GCA/020/057/405/GCA_020057405.1_ASM2005740v1		GCA_020057405.1
archaeon	Archaea;unclassified Archaea;archaeon	SI048_bin8	SAMN14914762	PRJNA630981	GCA_018651605.1	Contig	1.00211	32.4		JABIDS01	24	1082	2021-06-02T00:00:00Z	ftp://ftp.ncbi.nlm.nih.gov/genomes/all/GCA/018/651/605/GCA_018651605.1_ASM1865160v1		GCA_018651605.1
archaeon	Archaea;unclassified Archaea;archaeon	DeMMO3_13	SAMN18076945	PRJNA563685	GCA_020053355.1	Contig	1.59013	56.5		JAGVNI01	20	0	2021-09-20T00:00:00Z	ftp://ftp.ncbi.nlm.nih.gov/genomes/all/GCA/020/053/355/GCA_020053355.1_ASM2005335v1		GCA_020053355.1
archaeon	Archaea;unclassified Archaea;archaeon	SI037_bin194	SAMN14914119	PRJNA630981	GCA_018672255.1	Contig	1.47667	27.7		JABHGB01	22	1556	2021-06-02T00:00:00Z	ftp://ftp.ncbi.nlm.nih.gov/genomes/all/GCA/018/672/255/GCA_018672255.1_ASM1867225v1		GCA_018672255.1
archaeon	Archaea;unclassified Archaea;archaeon	SI074_bin3	SAMN14915546	PRJNA630981	GCA_018661605.1	Contig	1.00181	29.1		JABJHW01	12	1107	2021-06-02T00:00:00Z	ftp://ftp.ncbi.nlm.nih.gov/genomes/all/GCA/018/661/605/GCA_018661605.1_ASM1866160v1		GCA_018661605.1
archaeon	Archaea;unclassified Archaea;archaeon	SI048_bin65	SAMN14914746	PRJNA630981	GCA_018651925.1	Contig	0.640746	31		JABIDC01	12	719	2021-06-02T00:00:00Z	ftp://ftp.ncbi.nlm.nih.gov/genomes/all/GCA/018/651/925/GCA_018651925.1_ASM1865192v1		GCA_018651925.1
archaeon	Archaea;unclassified Archaea;archaeon	SI039_bin110	SAMN14914395	PRJNA630981	GCA_018696395.1	Contig	1.38391	29.1		JABHQR01	24	1403	2021-06-02T00:00:00Z	ftp://ftp.ncbi.nlm.nih.gov/genomes/all/GCA/018/696/395/GCA_018696395.1_ASM1869639v1		GCA_018696395.1
archaeon	Archaea;unclassified Archaea;archaeon	SI048_bin71	SAMN14914753	PRJNA630981	GCA_018651755.1	Contig	1.48933	27.7		JABIDJ01	28	1570	2021-06-02T00:00:00Z	ftp://ftp.ncbi.nlm.nih.gov/genomes/all/GCA/018/651/755/GCA_018651755.1_ASM1865175v1		GCA_018651755.1
archaeon	Archaea;unclassified Archaea;archaeon	SI047_bin43	SAMN14914580	PRJNA630981	GCA_018657065.1	Contig	1.49475	27.7		JABHXU01	25	1575	2021-06-02T00:00:00Z	ftp://ftp.ncbi.nlm.nih.gov/genomes/all/GCA/018/657/065/GCA_018657065.1_ASM1865706v1		GCA_018657065.1
archaeon	Archaea;unclassified Archaea;archaeon	SI037_bin32	SAMN14914148	PRJNA630981	GCA_018671675.1	Contig	1.39031	29.1		JABHHE01	27	1411	2021-06-02T00:00:00Z	ftp://ftp.ncbi.nlm.nih.gov/genomes/all/GCA/018/671/675/GCA_018671675.1_ASM1867167v1		GCA_018671675.1
archaeon	Archaea;unclassified Archaea;archaeon	SI037S2_bin4	SAMN14914255	PRJNA630981	GCA_018692925.1	Contig	0.985214	29.2		JABHLH01	19	1074	2021-06-02T00:00:00Z	ftp://ftp.ncbi.nlm.nih.gov/genomes/all/GCA/018/692/925/GCA_018692925.1_ASM1869292v1		GCA_018692925.1
archaeon	Archaea;unclassified Archaea;archaeon	NM3	SAMN10390733	PRJNA472146	GCA_004212155.1	Contig	1.49216	55.2		RXIG01	28	1545	2019-02-19T00:00:00Z	ftp://ftp.ncbi.nlm.nih.gov/genomes/all/GCA/004/212/155/GCA_004212155.1_ASM421215v1		GCA_004212155.1
archaeon	Archaea;unclassified Archaea;archaeon	S40-13	SAMN30051748	PRJNA863616	GCA_024653565.1	Contig	0.698618	35.4		JANLIK01	64	849	2022-08-14T00:00:00Z			GCA_024653565.1
archaeon	Archaea;unclassified Archaea;archaeon	SI037_bin74	SAMN14914194	PRJNA630981	GCA_018670775.1	Contig	0.896859	37.9		JABHIY01	16	1047	2021-06-02T00:00:00Z	ftp://ftp.ncbi.nlm.nih.gov/genomes/all/GCA/018/670/775/GCA_018670775.1_ASM1867077v1		GCA_018670775.1
archaeon	Archaea;unclassified Archaea;archaeon	SI037S2_bin81	SAMN14914301	PRJNA630981	GCA_018694115.1	Contig	0.898664	38		JABHNB01	16	1053	2021-06-02T00:00:00Z	ftp://ftp.ncbi.nlm.nih.gov/genomes/all/GCA/018/694/115/GCA_018694115.1_ASM1869411v1		GCA_018694115.1
archaeon	Archaea;unclassified Archaea;archaeon	UR.bin77	SAMN25010722	PRJNA797469	GCA_022709175.1	Scaffold	0.958531	30.3		JAKIXH01	37	0	2022-03-28T00:00:00Z	ftp://ftp.ncbi.nlm.nih.gov/genomes/all/GCA/022/709/175/GCA_022709175.1_ASM2270917v1		GCA_022709175.1
archaeon	Archaea;unclassified Archaea;archaeon	SI039_bin101	SAMN14914385	PRJNA630981	GCA_018696115.1	Contig	0.903814	37.9		JABHQH01	13	1060	2021-06-02T00:00:00Z	ftp://ftp.ncbi.nlm.nih.gov/genomes/all/GCA/018/696/115/GCA_018696115.1_ASM1869611v1		GCA_018696115.1
archaeon	Archaea;unclassified Archaea;archaeon	SI039_bin19	SAMN14914422	PRJNA630981	GCA_018670085.1	Contig	1.48041	34.2		JABHRS01	37	1492	2021-06-02T00:00:00Z	ftp://ftp.ncbi.nlm.nih.gov/genomes/all/GCA/018/670/085/GCA_018670085.1_ASM1867008v1		GCA_018670085.1
archaeon	Archaea;unclassified Archaea;archaeon	SI037S2_bin33	SAMN14914248	PRJNA630981	GCA_018692795.1	Contig	1.39436	29.1		JABHLA01	25	1415	2021-06-02T00:00:00Z	ftp://ftp.ncbi.nlm.nih.gov/genomes/all/GCA/018/692/795/GCA_018692795.1_ASM1869279v1		GCA_018692795.1
archaeon	Archaea;unclassified Archaea;archaeon	SI037_bin52	SAMN14914170	PRJNA630981	GCA_018671235.1	Contig	0.97726	29.1		JABHIA01	27	1085	2021-06-02T00:00:00Z	ftp://ftp.ncbi.nlm.nih.gov/genomes/all/GCA/018/671/235/GCA_018671235.1_ASM1867123v1		GCA_018671235.1
archaeon	Archaea;unclassified Archaea;archaeon	SI047_bin86	SAMN14914626	PRJNA630981	GCA_018656565.1	Contig	1.4971	34.2		JABHZO01	50	1504	2021-06-02T00:00:00Z	ftp://ftp.ncbi.nlm.nih.gov/genomes/all/GCA/018/656/565/GCA_018656565.1_ASM1865656v1		GCA_018656565.1
archaeon	Archaea;unclassified Archaea;archaeon	SI036_bin63	SAMN14913982	PRJNA630981	GCA_018674115.1	Contig	1.38532	29.1		JABHAU01	29	1410	2021-06-02T00:00:00Z	ftp://ftp.ncbi.nlm.nih.gov/genomes/all/GCA/018/674/115/GCA_018674115.1_ASM1867411v1		GCA_018674115.1
archaeon	Archaea;unclassified Archaea;archaeon	SI037_bin53	SAMN14914171	PRJNA630981	GCA_018671245.1	Contig	0.615516	31.3		JABHIB01	15	718	2021-06-02T00:00:00Z	ftp://ftp.ncbi.nlm.nih.gov/genomes/all/GCA/018/671/245/GCA_018671245.1_ASM1867124v1		GCA_018671245.1
archaeon	Archaea;unclassified Archaea;archaeon	SI036_bin43	SAMN14913960	PRJNA630981	GCA_018674515.1	Contig	0.868305	37.4		JABGZY01	18	1026	2021-06-02T00:00:00Z	ftp://ftp.ncbi.nlm.nih.gov/genomes/all/GCA/018/674/515/GCA_018674515.1_ASM1867451v1		GCA_018674515.1
archaeon	Archaea;unclassified Archaea;archaeon	co234_bin58	SAMN14913716	PRJNA630981	GCA_018648725.1	Scaffold	1.63272	29.3		JABGQO01	82	1747	2021-06-02T00:00:00Z	ftp://ftp.ncbi.nlm.nih.gov/genomes/all/GCA/018/648/725/GCA_018648725.1_ASM1864872v1		GCA_018648725.1
archaeon	Archaea;unclassified Archaea;archaeon	Dive96_bin2.169	SAMN22253151	PRJNA771178	GCA_024276825.1	Contig	2.93521	43.6		JAJRWI01	82	0	2022-07-15T00:00:00Z			GCA_024276825.1
archaeon	Archaea;unclassified Archaea;archaeon	13_2	SAMEA6607080	PRJEB36447	GCA_902812495.1	Contig	1.34432	44.1		CADDZR01	64	0	2020-04-02T00:00:00Z	ftp://ftp.ncbi.nlm.nih.gov/genomes/all/GCA/902/812/495/GCA_902812495.1_ASM90281249v1	ftp://ftp.ncbi.nlm.nih.gov/genomes/all/GCF/902/812/495/GCF_902812495.1_ASM90281249v1	GCA_902812495.1
archaeon	Archaea;unclassified Archaea;archaeon	MH1_Bin10	SAMN14054222	PRJNA603662	GCA_011088205.1	Scaffold	1.36129	37.5		JAALKE01	14	0	2020-03-09T00:00:00Z	ftp://ftp.ncbi.nlm.nih.gov/genomes/all/GCA/011/088/205/GCA_011088205.1_ASM1108820v1		GCA_011088205.1
archaeon	Archaea;unclassified Archaea;archaeon	Dive96_bin2.279	SAMN22253153	PRJNA771178	GCA_024276695.1	Contig	1.56052	32.9		JAJRWR01	41	0	2022-07-15T00:00:00Z			GCA_024276695.1
archaeon	Archaea;unclassified Archaea;archaeon	Dive96_bin10.467	SAMN22253150	PRJNA771178	GCA_024277205.1	Contig	0.684139	32.2		JAJRVP01	21	0	2022-07-15T00:00:00Z			GCA_024277205.1
archaeon	Archaea;unclassified Archaea;archaeon	SO_2017_CLC bin 119	SAMN27301808	PRJNA823399	GCA_023230325.1	Contig	0.988151	26.8		JALNXN01	45	980	2022-05-03T00:00:00Z	ftp://ftp.ncbi.nlm.nih.gov/genomes/all/GCA/023/230/325/GCA_023230325.1_ASM2323032v1		GCA_023230325.1
archaeon	Archaea;unclassified Archaea;archaeon	Dive96_bin4.146	SAMN22253159	PRJNA771178	GCA_024275415.1	Contig	3.52558	47		JAJRZD01	127	0	2022-07-15T00:00:00Z			GCA_024275415.1
archaeon	Archaea;unclassified Archaea;archaeon	SI075_bin32	SAMN14915737	PRJNA630981	GCA_018664525.1	Contig	1.5326	27.8		JABJOB01	59	1632	2021-06-02T00:00:00Z	ftp://ftp.ncbi.nlm.nih.gov/genomes/all/GCA/018/664/525/GCA_018664525.1_ASM1866452v1		GCA_018664525.1
archaeon	Archaea;unclassified Archaea;archaeon	SI039_bin105	SAMN14914389	PRJNA630981	GCA_018696235.1	Contig	0.589277	31.3		JABHQL01	17	693	2021-06-02T00:00:00Z	ftp://ftp.ncbi.nlm.nih.gov/genomes/all/GCA/018/696/235/GCA_018696235.1_ASM1869623v1		GCA_018696235.1
archaeon	Archaea;unclassified Archaea;archaeon	SI073_bin80	SAMN14915434	PRJNA630981	GCA_018665325.1	Contig	1.55644	27.6		JABJDO01	67	1681	2021-06-02T00:00:00Z	ftp://ftp.ncbi.nlm.nih.gov/genomes/all/GCA/018/665/325/GCA_018665325.1_ASM1866532v1		GCA_018665325.1
archaeon	Archaea;unclassified Archaea;archaeon	ARS102	SAMN07618360	PRJNA391943	GCA_002688925.1	Contig	0.864511	34.5		NZEC01	20	914	2017-10-24T00:00:00Z	ftp://ftp.ncbi.nlm.nih.gov/genomes/all/GCA/002/688/925/GCA_002688925.1_ASM268892v1		GCA_002688925.1
archaeon	Archaea;unclassified Archaea;archaeon	DeMMO2_26	SAMN18076789	PRJNA563685	GCA_020056635.1	Contig	1.10095	52		JAGVHI01	27	0	2021-09-20T00:00:00Z	ftp://ftp.ncbi.nlm.nih.gov/genomes/all/GCA/020/056/635/GCA_020056635.1_ASM2005663v1		GCA_020056635.1
archaeon	Archaea;unclassified Archaea;archaeon	TDP10	SAMN15658091	PRJNA648665	GCA_024256265.1	Contig	2.45027	38.7		JACGUK01	141	2805	2022-07-13T00:00:00Z			GCA_024256265.1
archaeon	Archaea;unclassified Archaea;archaeon	DX2.bin21	SAMN20843175	PRJNA666025	GCA_021792955.1	Scaffold	1.17286	47.6		JAJYTP01	70	0	2022-02-01T00:00:00Z	ftp://ftp.ncbi.nlm.nih.gov/genomes/all/GCA/021/792/955/GCA_021792955.1_ASM2179295v1		GCA_021792955.1
archaeon	Archaea;unclassified Archaea;archaeon	ARS1203	SAMN07618364	PRJNA391943	GCA_002688265.1	Contig	1.07025	34.2		NZCK01	32	1050	2017-10-24T00:00:00Z	ftp://ftp.ncbi.nlm.nih.gov/genomes/all/GCA/002/688/265/GCA_002688265.1_ASM268826v1		GCA_002688265.1
archaeon	Archaea;unclassified Archaea;archaeon	Dive100_bin4.136	SAMN22253144	PRJNA771178	GCA_024278985.1	Contig	1.10685	27.6		JAJRSC01	30	0	2022-07-15T00:00:00Z			GCA_024278985.1
archaeon	Archaea;unclassified Archaea;archaeon	SI047_bin70	SAMN14914610	PRJNA630981	GCA_018653605.1	Contig	0.960978	32.3		JABHYY01	42	1098	2021-06-02T00:00:00Z	ftp://ftp.ncbi.nlm.nih.gov/genomes/all/GCA/018/653/605/GCA_018653605.1_ASM1865360v1		GCA_018653605.1
archaeon	Archaea;unclassified Archaea;archaeon	SI034_bin44	SAMN14913862	PRJNA630981	GCA_018645665.1	Contig	0.711926	34.7		JABGWE01	20	804	2021-06-02T00:00:00Z	ftp://ftp.ncbi.nlm.nih.gov/genomes/all/GCA/018/645/665/GCA_018645665.1_ASM1864566v1		GCA_018645665.1
archaeon	Archaea;unclassified Archaea;archaeon	Dive96_bin4.412	SAMN22253162	PRJNA771178	GCA_024274875.1	Contig	0.833113	41.4		JAJSAH01	24	0	2022-07-15T00:00:00Z			GCA_024274875.1
archaeon	Archaea;unclassified Archaea;archaeon	CG_2015-01t_29_47	SAMN13287443	PRJNA405969	GCA_009992215.1	Scaffold	0.889227	29		JAACWB01	56	1068	2020-01-29T00:00:00Z	ftp://ftp.ncbi.nlm.nih.gov/genomes/all/GCA/009/992/215/GCA_009992215.1_ASM999221v1		GCA_009992215.1
archaeon	Archaea;unclassified Archaea;archaeon	YP4.bin50	SAMN20844674	PRJNA666025	GCA_021817005.1	Scaffold	1.93084	51.6		JAKAWJ01	56	0	2022-02-01T00:00:00Z	ftp://ftp.ncbi.nlm.nih.gov/genomes/all/GCA/021/817/005/GCA_021817005.1_ASM2181700v1		GCA_021817005.1
archaeon	Archaea;unclassified Archaea;archaeon	SI037S2_bin56	SAMN14914273	PRJNA630981	GCA_018693515.1	Contig	0.595613	31.2		JABHLZ01	18	692	2021-06-02T00:00:00Z	ftp://ftp.ncbi.nlm.nih.gov/genomes/all/GCA/018/693/515/GCA_018693515.1_ASM1869351v1		GCA_018693515.1
archaeon	Archaea;unclassified Archaea;archaeon	co234_bin82	SAMN14913743	PRJNA630981	GCA_018648185.1	Scaffold	0.641689	31.3		JABGRP01	17	741	2021-06-02T00:00:00Z	ftp://ftp.ncbi.nlm.nih.gov/genomes/all/GCA/018/648/185/GCA_018648185.1_ASM1864818v1		GCA_018648185.1
archaeon	Archaea;unclassified Archaea;archaeon	FK1.bin99	SAMN22939112	PRJNA666025	GCA_021832035.1	Scaffold	2.2058	63.5		JAKBLQ01	73	0	2022-02-01T00:00:00Z	ftp://ftp.ncbi.nlm.nih.gov/genomes/all/GCA/021/832/035/GCA_021832035.1_ASM2183203v1		GCA_021832035.1
archaeon	Archaea;unclassified Archaea;archaeon	SI047_bin127	SAMN14914541	PRJNA630981	GCA_018657865.1	Contig	1.97465	27		JABHWH01	98	2065	2021-06-02T00:00:00Z	ftp://ftp.ncbi.nlm.nih.gov/genomes/all/GCA/018/657/865/GCA_018657865.1_ASM1865786v1		GCA_018657865.1
archaeon	Archaea;unclassified Archaea;archaeon	SI039_bin102	SAMN14914386	PRJNA630981	GCA_018696815.1	Contig	1.83004	27		JABHQI01	91	1934	2021-06-02T00:00:00Z	ftp://ftp.ncbi.nlm.nih.gov/genomes/all/GCA/018/696/815/GCA_018696815.1_ASM1869681v1		GCA_018696815.1
archaeon	Archaea;unclassified Archaea;archaeon	MH2_Bin49	SAMN14054246	PRJNA603662	GCA_011087695.1	Scaffold	1.20787	37.4		JAALLC01	16	0	2020-03-09T00:00:00Z	ftp://ftp.ncbi.nlm.nih.gov/genomes/all/GCA/011/087/695/GCA_011087695.1_ASM1108769v1		GCA_011087695.1
archaeon	Archaea;unclassified Archaea;archaeon	MAS3.bin69	SAMN20843684	PRJNA666025	GCA_021848045.1	Scaffold	1.59926	64.7		JAJZNC01	61	0	2022-02-01T00:00:00Z	ftp://ftp.ncbi.nlm.nih.gov/genomes/all/GCA/021/848/045/GCA_021848045.1_ASM2184804v1		GCA_021848045.1
archaeon	Archaea;unclassified Archaea;archaeon	FK2.bin78	SAMN20843240	PRJNA666025	GCA_021791695.1	Scaffold	1.80696	59.5		JAJYWC01	77	0	2022-02-01T00:00:00Z	ftp://ftp.ncbi.nlm.nih.gov/genomes/all/GCA/021/791/695/GCA_021791695.1_ASM2179169v1		GCA_021791695.1
archaeon	Archaea;unclassified Archaea;archaeon	Horse_feces329	SAMN24148264	PRJNA438436	GCA_024413505.1	Contig	1.70409	30.3		JAKSUI01	65	1724	2022-07-25T00:00:00Z			GCA_024413505.1
archaeon	Archaea;unclassified Archaea;archaeon	nzgw56	SAMN19017553	PRJNA699054	GCA_023259115.1	Scaffold	1.57448	39.3		JAHFQW01	54	0	2022-05-06T00:00:00Z	ftp://ftp.ncbi.nlm.nih.gov/genomes/all/GCA/023/259/115/GCA_023259115.1_ASM2325911v1		GCA_023259115.1
archaeon	Archaea;unclassified Archaea;archaeon	Dive96_bin4.413	SAMN22253163	PRJNA771178	GCA_024274695.1	Contig	0.825026	51.4		JAJSAI01	32	0	2022-07-15T00:00:00Z			GCA_024274695.1
archaeon	Archaea;unclassified Archaea;archaeon	SI048_bin40	SAMN14914719	PRJNA630981	GCA_018652475.1	Contig	0.525744	29.8		JABICB01	20	637	2021-06-02T00:00:00Z	ftp://ftp.ncbi.nlm.nih.gov/genomes/all/GCA/018/652/475/GCA_018652475.1_ASM1865247v1		GCA_018652475.1
archaeon	Archaea;unclassified Archaea;archaeon	ARS1176	SAMN07618362	PRJNA391943	GCA_002688355.1	Contig	0.962007	27.6		NZCT01	32	1152	2017-10-24T00:00:00Z	ftp://ftp.ncbi.nlm.nih.gov/genomes/all/GCA/002/688/355/GCA_002688355.1_ASM268835v1		GCA_002688355.1
archaeon	Archaea;unclassified Archaea;archaeon	bin N2.88	SAMN19414166	PRJNA625450	GCA_022013375.1	Contig	1.45185	40.7		JAKLQK01	63	1516	2022-02-05T00:00:00Z	ftp://ftp.ncbi.nlm.nih.gov/genomes/all/GCA/022/013/375/GCA_022013375.1_ASM2201337v1		GCA_022013375.1
archaeon	Archaea;unclassified Archaea;archaeon	SI048_bin82	SAMN14914765	PRJNA630981	GCA_018651505.1	Contig	1.0143	32.2		JABIDV01	67	1178	2021-06-02T00:00:00Z	ftp://ftp.ncbi.nlm.nih.gov/genomes/all/GCA/018/651/505/GCA_018651505.1_ASM1865150v1		GCA_018651505.1
archaeon	Archaea;unclassified Archaea;archaeon	DeMMO3_20	SAMN18077021	PRJNA563685	GCA_020051845.1	Contig	1.32872	52.8		JAGVQG01	68	0	2021-09-20T00:00:00Z	ftp://ftp.ncbi.nlm.nih.gov/genomes/all/GCA/020/051/845/GCA_020051845.1_ASM2005184v1		GCA_020051845.1
archaeon	Archaea;unclassified Archaea;archaeon	SI034_bin119	SAMN14913779	PRJNA630981	GCA_018647545.1	Contig	1.348	29.1		JABGSZ01	75	1403	2021-06-02T00:00:00Z	ftp://ftp.ncbi.nlm.nih.gov/genomes/all/GCA/018/647/545/GCA_018647545.1_ASM1864754v1		GCA_018647545.1
archaeon	Archaea;unclassified Archaea;archaeon	nzgw59	SAMN19017586	PRJNA699054	GCA_023265925.1	Scaffold	1.20458	47.1		JAHFSD01	57	0	2022-05-06T00:00:00Z	ftp://ftp.ncbi.nlm.nih.gov/genomes/all/GCA/023/265/925/GCA_023265925.1_ASM2326592v1		GCA_023265925.1
archaeon	Archaea;unclassified Archaea;archaeon	SMBSF43	SAMN21083271	PRJNA758896	GCA_021107635.1	Contig	1.19858	39.3		JAIOSL01	60	1301	2021-12-07T00:00:00Z	ftp://ftp.ncbi.nlm.nih.gov/genomes/all/GCA/021/107/635/GCA_021107635.1_ASM2110763v1		GCA_021107635.1
archaeon	Archaea;unclassified Archaea;archaeon	SI037_bin40	SAMN14914157	PRJNA630981	GCA_018671515.1	Contig	1.8803	27		JABHHN01	120	2010	2021-06-02T00:00:00Z	ftp://ftp.ncbi.nlm.nih.gov/genomes/all/GCA/018/671/515/GCA_018671515.1_ASM1867151v1		GCA_018671515.1
archaeon	Archaea;unclassified Archaea;archaeon	SI036_bin9	SAMN14914011	PRJNA630981	GCA_018673755.1	Contig	0.86736	28.9		JABHBX01	40	1007	2021-06-02T00:00:00Z	ftp://ftp.ncbi.nlm.nih.gov/genomes/all/GCA/018/673/755/GCA_018673755.1_ASM1867375v1		GCA_018673755.1
archaeon	Archaea;unclassified Archaea;archaeon	FK5.bin12	SAMN20843327	PRJNA666025	GCA_021800035.1	Scaffold	2.12097	51.6		JAJYZJ01	130	0	2022-02-01T00:00:00Z	ftp://ftp.ncbi.nlm.nih.gov/genomes/all/GCA/021/800/035/GCA_021800035.1_ASM2180003v1		GCA_021800035.1
archaeon	Archaea;unclassified Archaea;archaeon	Chersky.15_44	SAMN16072637	PRJNA588342	GCA_017883525.1	Contig	1.01973	47.3		JADGNJ01	57	0	2021-04-08T00:00:00Z	ftp://ftp.ncbi.nlm.nih.gov/genomes/all/GCA/017/883/525/GCA_017883525.1_ASM1788352v1		GCA_017883525.1
archaeon	Archaea;unclassified Archaea;archaeon	CG_2015-01t_29_42	SAMN13287442	PRJNA405969	GCA_009992175.1	Scaffold	0.609405	29.6		JAACWA01	45	806	2020-01-29T00:00:00Z	ftp://ftp.ncbi.nlm.nih.gov/genomes/all/GCA/009/992/175/GCA_009992175.1_ASM999217v1		GCA_009992175.1
archaeon	Archaea;unclassified Archaea;archaeon	SI060_bin35	SAMN14915005	PRJNA630981	GCA_018653685.1	Contig	1.61256	27.6		JABINB01	105	1739	2021-06-02T00:00:00Z	ftp://ftp.ncbi.nlm.nih.gov/genomes/all/GCA/018/653/685/GCA_018653685.1_ASM1865368v1		GCA_018653685.1
archaeon	Archaea;unclassified Archaea;archaeon	Dive96_bin4.290	SAMN22253160	PRJNA771178	GCA_024281315.1	Contig	1.74913	49.1		JAJSAE01	107	0	2022-07-15T00:00:00Z			GCA_024281315.1
archaeon	Archaea;unclassified Archaea;archaeon	YF1.bin63	SAMN20844491	PRJNA666025	GCA_021807225.1	Scaffold	0.88697	61.1		JAKAPI01	50	0	2022-02-01T00:00:00Z	ftp://ftp.ncbi.nlm.nih.gov/genomes/all/GCA/021/807/225/GCA_021807225.1_ASM2180722v1		GCA_021807225.1
archaeon	Archaea;unclassified Archaea;archaeon	H03B1	SAMN15658086	PRJNA648665	GCA_024256295.1	Contig	1.45453	43		JACGUF01	86	1584	2022-07-13T00:00:00Z			GCA_024256295.1
archaeon	Archaea;unclassified Archaea;archaeon	B26	SAMEA6607094	PRJEB36447	GCA_902812505.1	Contig	1.42715	49.1		CADDZQ01	114	0	2020-04-02T00:00:00Z	ftp://ftp.ncbi.nlm.nih.gov/genomes/all/GCA/902/812/505/GCA_902812505.1_ASM90281250v1	ftp://ftp.ncbi.nlm.nih.gov/genomes/all/GCF/902/812/505/GCF_902812505.1_ASM90281250v1	GCA_902812505.1
archaeon	Archaea;unclassified Archaea;archaeon	Dive96_bin1.310	SAMN22253145	PRJNA771178	GCA_024278375.1	Contig	1.4192	48.1		JAJRTH01	95	0	2022-07-15T00:00:00Z			GCA_024278375.1
archaeon	Archaea;unclassified Archaea;archaeon	DeMMO3_27	SAMN18076966	PRJNA563685	GCA_020052935.1	Contig	1.63727	49.2		JAGVOD01	117	0	2021-09-20T00:00:00Z	ftp://ftp.ncbi.nlm.nih.gov/genomes/all/GCA/020/052/935/GCA_020052935.1_ASM2005293v1		GCA_020052935.1
archaeon	Archaea;unclassified Archaea;archaeon	Dive96_bin3.463	SAMN22253158	PRJNA771178	GCA_024275665.1	Contig	0.633939	38.8		JAJRYS01	37	0	2022-07-15T00:00:00Z			GCA_024275665.1
archaeon	Archaea;unclassified Archaea;archaeon	ARS1178	SAMN07618363	PRJNA391943	GCA_002688325.1	Contig	0.606505	27.7		NZCS01	36	738	2017-10-24T00:00:00Z	ftp://ftp.ncbi.nlm.nih.gov/genomes/all/GCA/002/688/325/GCA_002688325.1_ASM268832v1		GCA_002688325.1
archaeon	Archaea;unclassified Archaea;archaeon	FK3.bin17	SAMN20843266	PRJNA666025	GCA_021791175.1	Scaffold	1.4532	45		JAJYXC01	110	0	2022-02-01T00:00:00Z	ftp://ftp.ncbi.nlm.nih.gov/genomes/all/GCA/021/791/175/GCA_021791175.1_ASM2179117v1		GCA_021791175.1
archaeon	Archaea;unclassified Archaea;archaeon	SI036_bin2	SAMN14913934	PRJNA630981	GCA_018675015.1	Contig	0.690396	34.6		JABGYY01	43	801	2021-06-02T00:00:00Z	ftp://ftp.ncbi.nlm.nih.gov/genomes/all/GCA/018/675/015/GCA_018675015.1_ASM1867501v1		GCA_018675015.1
archaeon	Archaea;unclassified Archaea;archaeon	FK4.bin31	SAMN20843307	PRJNA666025	GCA_021800855.1	Scaffold	1.44695	60.7		JAJYYP01	109	0	2022-02-01T00:00:00Z	ftp://ftp.ncbi.nlm.nih.gov/genomes/all/GCA/021/800/855/GCA_021800855.1_ASM2180085v1		GCA_021800855.1
archaeon	Archaea;unclassified Archaea;archaeon	WH2.bin77	SAMN20844074	PRJNA666025	GCA_021796515.1	Scaffold	1.51383	62.3		JAKACC01	114	0	2022-02-01T00:00:00Z	ftp://ftp.ncbi.nlm.nih.gov/genomes/all/GCA/021/796/515/GCA_021796515.1_ASM2179651v1		GCA_021796515.1
archaeon	Archaea;unclassified Archaea;archaeon	H02S_Hermod_80	SAMN14819984	PRJNA629047	GCA_016550425.1	Contig	3.76423	44.6		JABXGS01	267	0	2021-01-06T00:00:00Z	ftp://ftp.ncbi.nlm.nih.gov/genomes/all/GCA/016/550/425/GCA_016550425.1_ASM1655042v1		GCA_016550425.1
archaeon	Archaea;unclassified Archaea;archaeon	CG_2015-19_31_130	SAMN13287379	PRJNA405969	GCA_009993405.1	Scaffold	0.407496	31.2		JAACTP01	35	393	2020-01-29T00:00:00Z	ftp://ftp.ncbi.nlm.nih.gov/genomes/all/GCA/009/993/405/GCA_009993405.1_ASM999340v1		GCA_009993405.1
archaeon	Archaea;unclassified Archaea;archaeon	Horse_feces2	SAMN24147937	PRJNA438436	GCA_024399215.1	Contig	0.655013	39.6		JAKSHT01	51	637	2022-07-25T00:00:00Z			GCA_024399215.1
archaeon	Archaea;unclassified Archaea;archaeon	H03B2	SAMN15658087	PRJNA648665	GCA_024256285.1	Contig	1.47903	43		JACGUG01	118	1638	2022-07-13T00:00:00Z			GCA_024256285.1
archaeon	Archaea;unclassified Archaea;archaeon	DeMMO2_7	SAMN18076807	PRJNA563685	GCA_020056305.1	Contig	1.37964	51.5		JAGVIA01	108	0	2021-09-20T00:00:00Z	ftp://ftp.ncbi.nlm.nih.gov/genomes/all/GCA/020/056/305/GCA_020056305.1_ASM2005630v1		GCA_020056305.1
archaeon	Archaea;unclassified Archaea;archaeon	YF1.bin89	SAMN20844505	PRJNA666025	GCA_021811935.1	Scaffold	1.45882	63.7		JAKAPW01	107	0	2022-02-01T00:00:00Z	ftp://ftp.ncbi.nlm.nih.gov/genomes/all/GCA/021/811/935/GCA_021811935.1_ASM2181193v1		GCA_021811935.1
archaeon	Archaea;unclassified Archaea;archaeon	DBS2-4.bin67	SAMN20843016	PRJNA666025	GCA_021786335.1	Scaffold	1.19613	59.4		JAJYNM01	87	0	2022-02-01T00:00:00Z	ftp://ftp.ncbi.nlm.nih.gov/genomes/all/GCA/021/786/335/GCA_021786335.1_ASM2178633v1		GCA_021786335.1
archaeon	Archaea;unclassified Archaea;archaeon	nzgw40	SAMN19017376	PRJNA699054	GCA_023245565.1	Scaffold	0.895974	25.7		JAHFKB01	54	0	2022-05-06T00:00:00Z	ftp://ftp.ncbi.nlm.nih.gov/genomes/all/GCA/023/245/565/GCA_023245565.1_ASM2324556v1		GCA_023245565.1
archaeon	Archaea;unclassified Archaea;archaeon	Horse_feces6	SAMN24147941	PRJNA438436	GCA_024399155.1	Contig	1.28601	38.1		JAKSHX01	176	1340	2022-07-25T00:00:00Z			GCA_024399155.1
archaeon	Archaea;unclassified Archaea;archaeon	GLR71	SAMN13287982	PRJNA562730	GCA_013138805.1	Contig	1.33384	40.3		WTCA01	103	1434	2020-05-21T00:00:00Z	ftp://ftp.ncbi.nlm.nih.gov/genomes/all/GCA/013/138/805/GCA_013138805.1_ASM1313880v1		GCA_013138805.1
archaeon	Archaea;unclassified Archaea;archaeon	Bin_444	SAMN13151221	PRJNA561032	GCA_014729335.1	Contig	0.846825	41.8		WJKC01	65	972	2020-09-24T00:00:00Z	ftp://ftp.ncbi.nlm.nih.gov/genomes/all/GCA/014/729/335/GCA_014729335.1_ASM1472933v1		GCA_014729335.1
archaeon	Archaea;unclassified Archaea;archaeon	ARS1018	SAMN07618359	PRJNA391943	GCA_002688965.1	Contig	1.89762	33.7		NZEE01	128	2071	2017-10-24T00:00:00Z	ftp://ftp.ncbi.nlm.nih.gov/genomes/all/GCA/002/688/965/GCA_002688965.1_ASM268896v1		GCA_002688965.1
archaeon	Archaea;unclassified Archaea;archaeon	SpSt-1190	SAMN09639107	PRJNA480137	GCA_011049195.1	Contig	0.694928	52.5		DSCG01	59	799	2020-03-02T00:00:00Z	ftp://ftp.ncbi.nlm.nih.gov/genomes/all/GCA/011/049/195/GCA_011049195.1_ASM1104919v1		GCA_011049195.1
archaeon	Archaea;unclassified Archaea;archaeon	SMBSF35	SAMN21083263	PRJNA758896	GCA_021107835.1	Contig	0.803359	30.9		JAIOSD01	67	1011	2021-12-07T00:00:00Z	ftp://ftp.ncbi.nlm.nih.gov/genomes/all/GCA/021/107/835/GCA_021107835.1_ASM2110783v1		GCA_021107835.1
archaeon	Archaea;unclassified Archaea;archaeon	B6	SAMEA6607136	PRJEB36447	GCA_902812485.1	Contig	2.3567	46.1		CADDZS01	211	0	2020-04-02T00:00:00Z	ftp://ftp.ncbi.nlm.nih.gov/genomes/all/GCA/902/812/485/GCA_902812485.1_ASM90281248v1	ftp://ftp.ncbi.nlm.nih.gov/genomes/all/GCF/902/812/485/GCF_902812485.1_ASM90281248v1	GCA_902812485.1
archaeon	Archaea;unclassified Archaea;archaeon	ARS54	SAMN07618367	PRJNA391943	GCA_002687185.1	Contig	1.58376	37.3		NYZO01	119	1777	2017-10-24T00:00:00Z	ftp://ftp.ncbi.nlm.nih.gov/genomes/all/GCA/002/687/185/GCA_002687185.1_ASM268718v1		GCA_002687185.1
archaeon	Archaea;unclassified Archaea;archaeon	Dive96_bin3.446	SAMN22253157	PRJNA771178	GCA_024275655.1	Contig	0.710335	43		JAJRYR01	73	0	2022-07-15T00:00:00Z			GCA_024275655.1
archaeon	Archaea;unclassified Archaea;archaeon	CG_2015-04_31_55	SAMN13287293	PRJNA405969	GCA_009995005.1	Scaffold	0.428722	31.1		JAACQK01	37	420	2020-01-29T00:00:00Z	ftp://ftp.ncbi.nlm.nih.gov/genomes/all/GCA/009/995/005/GCA_009995005.1_ASM999500v1		GCA_009995005.1
archaeon	Archaea;unclassified Archaea;archaeon	ARS1334	SAMN07618365	PRJNA391943	GCA_002686315.1	Contig	1.14535	39.2		NZBO01	81	1272	2017-10-24T00:00:00Z	ftp://ftp.ncbi.nlm.nih.gov/genomes/all/GCA/002/686/315/GCA_002686315.1_ASM268631v1		GCA_002686315.1
archaeon	Archaea;unclassified Archaea;archaeon	Dive100_bin10.34	SAMN22253143	PRJNA771178	GCA_024280435.1	Contig	4.0328	32.8		JAJRQD01	342	0	2022-07-15T00:00:00Z			GCA_024280435.1
archaeon	Archaea;unclassified Archaea;archaeon	ARS1414	SAMN07618366	PRJNA391943	GCA_002687815.1	Contig	0.819095	28.4		NZBH01	58	960	2017-10-24T00:00:00Z	ftp://ftp.ncbi.nlm.nih.gov/genomes/all/GCA/002/687/815/GCA_002687815.1_ASM268781v1		GCA_002687815.1
archaeon	Archaea;unclassified Archaea;archaeon	P6-4	SAMN30051711	PRJNA863616	GCA_024653905.1	Contig	1.15053	35		JANLGZ01	116	1274	2022-08-14T00:00:00Z			GCA_024653905.1
archaeon	Archaea;unclassified Archaea;archaeon	FK1.bin41	SAMN20843209	PRJNA666025	GCA_021792315.1	Scaffold	1.78428	46		JAJYUX01	180	0	2022-02-01T00:00:00Z	ftp://ftp.ncbi.nlm.nih.gov/genomes/all/GCA/021/792/315/GCA_021792315.1_ASM2179231v1		GCA_021792315.1
archaeon	Archaea;unclassified Archaea;archaeon	TDP9	SAMN15658090	PRJNA648665	GCA_024256225.1	Contig	2.07317	38.8		JACGUJ01	247	2487	2022-07-13T00:00:00Z			GCA_024256225.1
archaeon	Archaea;unclassified Archaea;archaeon	SI072_bin202	SAMN14915162	PRJNA630981	GCA_018668235.1	Contig	0.741507	34.8		JABITC01	76	856	2021-06-02T00:00:00Z	ftp://ftp.ncbi.nlm.nih.gov/genomes/all/GCA/018/668/235/GCA_018668235.1_ASM1866823v1		GCA_018668235.1
archaeon	Archaea;unclassified Archaea;archaeon	Horse_feces5	SAMN24147940	PRJNA438436	GCA_024399195.1	Contig	2.26907	53.7		JAKSHW01	322	1986	2022-07-25T00:00:00Z			GCA_024399195.1
archaeon	Archaea;unclassified Archaea;archaeon	YF1.bin85	SAMN20844503	PRJNA666025	GCA_021806865.1	Scaffold	2.95267	47.6		JAKAPU01	297	0	2022-02-01T00:00:00Z	ftp://ftp.ncbi.nlm.nih.gov/genomes/all/GCA/021/806/865/GCA_021806865.1_ASM2180686v1		GCA_021806865.1
archaeon	Archaea;unclassified Archaea;archaeon	DeMMO3_23	SAMN18076976	PRJNA563685	GCA_020052735.1	Contig	1.08752	55.5		JAGVON01	112	0	2021-09-20T00:00:00Z	ftp://ftp.ncbi.nlm.nih.gov/genomes/all/GCA/020/052/735/GCA_020052735.1_ASM2005273v1		GCA_020052735.1
archaeon	Archaea;unclassified Archaea;archaeon	NC_groundwater_793_Pr6_B-0.1um_41_8	SAMN15435432	PRJNA640378	GCA_016191585.1	Scaffold	0.75639	41.3		JACPVU01	105	952	2020-12-21T00:00:00Z	ftp://ftp.ncbi.nlm.nih.gov/genomes/all/GCA/016/191/585/GCA_016191585.1_ASM1619158v1		GCA_016191585.1
archaeon	Archaea;unclassified Archaea;archaeon	Dive96_bin3.341	SAMN22253155	PRJNA771178	GCA_024275755.1	Contig	1.42211	37.1		JAJRYN01	161	0	2022-07-15T00:00:00Z			GCA_024275755.1
archaeon	Archaea;unclassified Archaea;archaeon	MAS5.bin16	SAMN20843722	PRJNA666025	GCA_021811485.1	Scaffold	0.89854	62.2		JAJZOO01	85	0	2022-02-01T00:00:00Z	ftp://ftp.ncbi.nlm.nih.gov/genomes/all/GCA/021/811/485/GCA_021811485.1_ASM2181148v1		GCA_021811485.1
archaeon	Archaea;unclassified Archaea;archaeon	LSA3.bin14	SAMN20843558	PRJNA666025	GCA_021851265.1	Scaffold	1.89189	60.5		JAJZIG01	212	0	2022-02-01T00:00:00Z	ftp://ftp.ncbi.nlm.nih.gov/genomes/all/GCA/021/851/265/GCA_021851265.1_ASM2185126v1		GCA_021851265.1
archaeon	Archaea;unclassified Archaea;archaeon	Horse_feces327	SAMN24148262	PRJNA438436	GCA_024413795.1	Contig	1.91653	32.5		JAKSUG01	202	1752	2022-07-25T00:00:00Z			GCA_024413795.1
archaeon	Archaea;unclassified Archaea;archaeon	Dive96_bin2.176	SAMN22253152	PRJNA771178	GCA_024276795.1	Contig	2.72124	42		JAJRWK01	295	0	2022-07-15T00:00:00Z			GCA_024276795.1
archaeon	Archaea;unclassified Archaea;archaeon	SMBSF61	SAMN21083289	PRJNA758896	GCA_021107205.1	Contig	0.641671	27.3		JAIOTD01	72	803	2021-12-07T00:00:00Z	ftp://ftp.ncbi.nlm.nih.gov/genomes/all/GCA/021/107/205/GCA_021107205.1_ASM2110720v1		GCA_021107205.1
archaeon	Archaea;unclassified Archaea;archaeon	SI037S4_bin21	SAMN14914327	PRJNA630981	GCA_018694715.1	Contig	0.91904	37.6		JABHOB01	99	1123	2021-06-02T00:00:00Z	ftp://ftp.ncbi.nlm.nih.gov/genomes/all/GCA/018/694/715/GCA_018694715.1_ASM1869471v1		GCA_018694715.1
archaeon	Archaea;unclassified Archaea;archaeon	H02M_Hermod_52	SAMN14986676	PRJNA629047	GCA_016550405.1	Contig	2.67742	44.5		JABXGX01	357	0	2021-01-06T00:00:00Z	ftp://ftp.ncbi.nlm.nih.gov/genomes/all/GCA/016/550/405/GCA_016550405.1_ASM1655040v1		GCA_016550405.1
archaeon	Archaea;unclassified Archaea;archaeon	SI048_bin107	SAMN14914650	PRJNA630981	GCA_018653265.1	Contig	1.85	26.9		JABIAM01	212	2031	2021-06-02T00:00:00Z	ftp://ftp.ncbi.nlm.nih.gov/genomes/all/GCA/018/653/265/GCA_018653265.1_ASM1865326v1		GCA_018653265.1
archaeon	Archaea;unclassified Archaea;archaeon	IPdc08	SAMD00137673	PRJDB6687	GCA_006538205.1	Contig	1.69531	39.2		BHXL01	188	1897	2019-06-08T00:00:00Z	ftp://ftp.ncbi.nlm.nih.gov/genomes/all/GCA/006/538/205/GCA_006538205.1_ASM653820v1		GCA_006538205.1
archaeon	Archaea;unclassified Archaea;archaeon	Bin_44_1	SAMN08774429	PRJNA414404	GCA_005239615.1	Contig	1.13705	52.3		SBBR01	121	0	2019-05-09T00:00:00Z	ftp://ftp.ncbi.nlm.nih.gov/genomes/all/GCA/005/239/615/GCA_005239615.1_ASM523961v1		GCA_005239615.1
archaeon	Archaea;unclassified Archaea;archaeon	Horse_feces328	SAMN24148263	PRJNA438436	GCA_024413395.1	Contig	1.35284	28.5		JAKSUH01	167	1503	2022-07-25T00:00:00Z			GCA_024413395.1
archaeon	Archaea;unclassified Archaea;archaeon	nzgw41	SAMN19017387	PRJNA699054	GCA_023245385.1	Scaffold	0.84256	37		JAHFKM01	99	0	2022-05-06T00:00:00Z	ftp://ftp.ncbi.nlm.nih.gov/genomes/all/GCA/023/245/385/GCA_023245385.1_ASM2324538v1		GCA_023245385.1
archaeon	Archaea;unclassified Archaea;archaeon	Horse_feces3	SAMN24147938	PRJNA438436	GCA_024399175.1	Contig	1.56653	57.9		JAKSHU01	187	1574	2022-07-25T00:00:00Z			GCA_024399175.1
archaeon	Archaea;unclassified Archaea;archaeon	Dive96_bin10.379	SAMN22253148	PRJNA771178	GCA_024277315.1	Contig	1.20052	48.5		JAJRVK01	148	0	2022-07-15T00:00:00Z			GCA_024277315.1
archaeon	Archaea;unclassified Archaea;archaeon	MAS5.bin26	SAMN22939239	PRJNA666025	GCA_021835245.1	Scaffold	0.898381	62.7		JAKBQL01	111	0	2022-02-01T00:00:00Z	ftp://ftp.ncbi.nlm.nih.gov/genomes/all/GCA/021/835/245/GCA_021835245.1_ASM2183524v1		GCA_021835245.1
archaeon	Archaea;unclassified Archaea;archaeon	NC_groundwater_1589_Pr3_B-0.1um_32_8	SAMN15436236	PRJNA640378	GCA_016213425.1	Contig	1.06855	32		JACRAI01	139	1395	2020-12-21T00:00:00Z	ftp://ftp.ncbi.nlm.nih.gov/genomes/all/GCA/016/213/425/GCA_016213425.1_ASM1621342v1		GCA_016213425.1
archaeon	Archaea;unclassified Archaea;archaeon	DeMMO2_30	SAMN18076750	PRJNA563685	GCA_020057445.1	Contig	1.55694	49		JAGVFV01	208	0	2021-09-20T00:00:00Z	ftp://ftp.ncbi.nlm.nih.gov/genomes/all/GCA/020/057/445/GCA_020057445.1_ASM2005744v1		GCA_020057445.1
archaeon	Archaea;unclassified Archaea;archaeon	Dive96_bin10.124	SAMN22253147	PRJNA771178	GCA_024278115.1	Contig	3.62267	33.2		JAJRTV01	475	0	2022-07-15T00:00:00Z			GCA_024278115.1
archaeon	Archaea;unclassified Archaea;archaeon	B48_G17	SAMN09214986	PRJNA362212	GCA_003661605.2	Contig	0.783987	50.8		QMWL02	110	883	2018-10-15T00:00:00Z	ftp://ftp.ncbi.nlm.nih.gov/genomes/all/GCA/003/661/605/GCA_003661605.2_ASM366160v2		GCA_003661605.2
archaeon	Archaea;unclassified Archaea;archaeon	H02M_Hermod_117	SAMN14986675	PRJNA629047	GCA_016550495.1	Contig	1.86031	44.7		JABXGW01	269	0	2021-01-06T00:00:00Z	ftp://ftp.ncbi.nlm.nih.gov/genomes/all/GCA/016/550/495/GCA_016550495.1_ASM1655049v1		GCA_016550495.1
archaeon	Archaea;unclassified Archaea;archaeon	TL1-5.bin24	SAMN20843979	PRJNA666025	GCA_021798095.1	Scaffold	1.21618	47.5		JAJZYL01	174	0	2022-02-01T00:00:00Z	ftp://ftp.ncbi.nlm.nih.gov/genomes/all/GCA/021/798/095/GCA_021798095.1_ASM2179809v1		GCA_021798095.1
archaeon	Archaea;unclassified Archaea;archaeon	nzgw39	SAMN19017364	PRJNA699054	GCA_023245755.1	Scaffold	0.928132	36.5		JAHFJQ01	120	0	2022-05-06T00:00:00Z	ftp://ftp.ncbi.nlm.nih.gov/genomes/all/GCA/023/245/755/GCA_023245755.1_ASM2324575v1		GCA_023245755.1
archaeon	Archaea;unclassified Archaea;archaeon	GLR112	SAMN13287926	PRJNA562730	GCA_013139905.1	Contig	1.31251	32.8		WSZW01	188	1494	2020-05-21T00:00:00Z	ftp://ftp.ncbi.nlm.nih.gov/genomes/all/GCA/013/139/905/GCA_013139905.1_ASM1313990v1		GCA_013139905.1
archaeon	Archaea;unclassified Archaea;archaeon	H02S_Hermod_124	SAMN14986674	PRJNA629047	GCA_016550485.1	Contig	2.44653	49		JABXGV01	338	0	2021-01-06T00:00:00Z	ftp://ftp.ncbi.nlm.nih.gov/genomes/all/GCA/016/550/485/GCA_016550485.1_ASM1655048v1		GCA_016550485.1
archaeon	Archaea;unclassified Archaea;archaeon	YP1.bin10	SAMN20844561	PRJNA666025	GCA_021828325.1	Scaffold	2.07604	49.8		JAKASA01	276	0	2022-02-01T00:00:00Z	ftp://ftp.ncbi.nlm.nih.gov/genomes/all/GCA/021/828/325/GCA_021828325.1_ASM2182832v1		GCA_021828325.1
archaeon	Archaea;unclassified Archaea;archaeon	nzgw38	SAMN19017353	PRJNA699054	GCA_023245975.1	Scaffold	0.875457	38.1		JAHFJF01	128	0	2022-05-06T00:00:00Z	ftp://ftp.ncbi.nlm.nih.gov/genomes/all/GCA/023/245/975/GCA_023245975.1_ASM2324597v1		GCA_023245975.1
archaeon	Archaea;unclassified Archaea;archaeon	2016_B02_sed_C_22	SAMN16495488	PRJNA669531	GCA_022759185.1	Scaffold	1.27987	36.1		JAEMPS01	176	1347	2022-03-29T00:00:00Z	ftp://ftp.ncbi.nlm.nih.gov/genomes/all/GCA/022/759/185/GCA_022759185.1_ASM2275918v1		GCA_022759185.1
archaeon	Archaea;unclassified Archaea;archaeon	FW215_bin.29	SAMN10720171	PRJNA514088	GCA_004297575.1	Contig	0.736572	44.8		SCSR01	124	905	2019-02-25T00:00:00Z	ftp://ftp.ncbi.nlm.nih.gov/genomes/all/GCA/004/297/575/GCA_004297575.1_ASM429757v1		GCA_004297575.1
archaeon	Archaea;unclassified Archaea;archaeon	DeMMO3_35	SAMN18076933	PRJNA563685	GCA_020053615.1	Contig	1.37481	37.2		JAGVMW01	210	0	2021-09-20T00:00:00Z	ftp://ftp.ncbi.nlm.nih.gov/genomes/all/GCA/020/053/615/GCA_020053615.1_ASM2005361v1		GCA_020053615.1
archaeon	Archaea;unclassified Archaea;archaeon	MAG41	SAMN19607755	PRJNA716594	GCA_020444005.1	Contig	2.18052	45.9		JAHLLU01	331	2527	2021-10-13T00:00:00Z	ftp://ftp.ncbi.nlm.nih.gov/genomes/all/GCA/020/444/005/GCA_020444005.1_ASM2044400v1		GCA_020444005.1
archaeon	Archaea;unclassified Archaea;archaeon	P6-8	SAMN30051715	PRJNA863616	GCA_024653865.1	Contig	0.986403	47.9		JANLHD01	176	1232	2022-08-14T00:00:00Z			GCA_024653865.1
archaeon	Archaea;unclassified Archaea;archaeon	Bin_28_2_1	SAMN08774415	PRJNA414404	GCA_005239845.1	Contig	1.19092	54.7		SBBD01	195	0	2019-05-09T00:00:00Z	ftp://ftp.ncbi.nlm.nih.gov/genomes/all/GCA/005/239/845/GCA_005239845.1_ASM523984v1		GCA_005239845.1
archaeon	Archaea;unclassified Archaea;archaeon	H03M_Hermod_104	SAMN14986677	PRJNA629047	GCA_016550395.1	Contig	2.65694	43.1		JABXGY01	469	0	2021-01-06T00:00:00Z	ftp://ftp.ncbi.nlm.nih.gov/genomes/all/GCA/016/550/395/GCA_016550395.1_ASM1655039v1		GCA_016550395.1
archaeon	Archaea;unclassified Archaea;archaeon	nzgw58	SAMN19017575	PRJNA699054	GCA_023266155.1	Scaffold	1.19245	42.8		JAHFRS01	186	0	2022-05-06T00:00:00Z	ftp://ftp.ncbi.nlm.nih.gov/genomes/all/GCA/023/266/155/GCA_023266155.1_ASM2326615v1		GCA_023266155.1
archaeon	Archaea;unclassified Archaea;archaeon	Horse_feces4	SAMN24147939	PRJNA438436	GCA_024399225.1	Contig	1.21047	53.1		JAKSHV01	194	1295	2022-07-25T00:00:00Z			GCA_024399225.1
archaeon	Archaea;unclassified Archaea;archaeon	DeMMO3_37	SAMN18076984	PRJNA563685	GCA_020052545.1	Contig	1.10554	44.8		JAGVOV01	192	0	2021-09-20T00:00:00Z	ftp://ftp.ncbi.nlm.nih.gov/genomes/all/GCA/020/052/545/GCA_020052545.1_ASM2005254v1		GCA_020052545.1
archaeon	Archaea;unclassified Archaea;archaeon	Horse_feces325	SAMN24148260	PRJNA438436	GCA_024409165.1	Contig	1.65805	27.6		JAKSUE01	328	1605	2022-07-25T00:00:00Z			GCA_024409165.1
archaeon	Archaea;unclassified Archaea;archaeon	OS_PC_MetaG.mb.32	SAMN19298576	PRJNA627556	GCA_018830205.1	Contig	1.12754	47.2		JAHJSX01	203	1405	2021-06-10T00:00:00Z	ftp://ftp.ncbi.nlm.nih.gov/genomes/all/GCA/018/830/205/GCA_018830205.1_ASM1883020v1		GCA_018830205.1
archaeon	Archaea;unclassified Archaea;archaeon	Dive96_bin3.136	SAMN22253154	PRJNA771178	GCA_024276395.1	Contig	3.75552	40.3		JAJRXH01	759	0	2022-07-15T00:00:00Z			GCA_024276395.1
archaeon	Archaea;unclassified Archaea;archaeon	DeMMO3_33	SAMN18076994	PRJNA563685	GCA_020052325.1	Contig	1.02798	56.2		JAGVPF01	179	0	2021-09-20T00:00:00Z	ftp://ftp.ncbi.nlm.nih.gov/genomes/all/GCA/020/052/325/GCA_020052325.1_ASM2005232v1		GCA_020052325.1
archaeon	Archaea;unclassified Archaea;archaeon	H02M_Hermod_131	SAMN14819986	PRJNA629047	GCA_016550415.1	Contig	4.21612	43.2		JABXGU01	863	0	2021-01-06T00:00:00Z	ftp://ftp.ncbi.nlm.nih.gov/genomes/all/GCA/016/550/415/GCA_016550415.1_ASM1655041v1		GCA_016550415.1
archaeon	Archaea;unclassified Archaea;archaeon	Bin_33_1	SAMN08774422	PRJNA414404	GCA_005240025.1	Contig	1.35082	44.3		SBBK01	238	0	2019-05-09T00:00:00Z	ftp://ftp.ncbi.nlm.nih.gov/genomes/all/GCA/005/240/025/GCA_005240025.1_ASM524002v1		GCA_005240025.1
archaeon	Archaea;unclassified Archaea;archaeon	H02S_Hermod_68	SAMN14819985	PRJNA629047	GCA_016550385.1	Contig	5.09683	43.9		JABXGT01	903	0	2021-01-06T00:00:00Z	ftp://ftp.ncbi.nlm.nih.gov/genomes/all/GCA/016/550/385/GCA_016550385.1_ASM1655038v1		GCA_016550385.1
archaeon	Archaea;unclassified Archaea;archaeon	DeMMO1_7	SAMN18076821	PRJNA563685	GCA_020056025.1	Contig	1.19859	37.9		JAGVIO01	240	0	2021-09-20T00:00:00Z	ftp://ftp.ncbi.nlm.nih.gov/genomes/all/GCA/020/056/025/GCA_020056025.1_ASM2005602v1		GCA_020056025.1
archaeon	Archaea;unclassified Archaea;archaeon	TDP8	SAMN15658089	PRJNA648665	GCA_024256345.1	Contig	2.54909	38.8		JACGUI01	570	3233	2022-07-13T00:00:00Z			GCA_024256345.1
archaeon	Archaea;unclassified Archaea;archaeon	Horse_feces324	SAMN24148259	PRJNA438436	GCA_024409185.1	Contig	1.22153	26.8		JAKSUD01	261	1165	2022-07-25T00:00:00Z			GCA_024409185.1
archaeon	Archaea;unclassified Archaea;archaeon	Horse_feces326	SAMN24148261	PRJNA438436	GCA_024409145.1	Contig	2.00868	26.9		JAKSUF01	430	1783	2022-07-25T00:00:00Z			GCA_024409145.1
archaeon	Archaea;unclassified Archaea;archaeon	DBS2-5.bin16	SAMN20843031	PRJNA666025	GCA_021786015.1	Scaffold	1.17799	45		JAJYOB01	229	0	2022-02-01T00:00:00Z	ftp://ftp.ncbi.nlm.nih.gov/genomes/all/GCA/021/786/015/GCA_021786015.1_ASM2178601v1		GCA_021786015.1
archaeon	Archaea;unclassified Archaea;archaeon	WY4.bin39	SAMN20844351	PRJNA666025	GCA_021824845.1	Scaffold	0.966943	41.3		JAKAJY01	197	0	2022-02-01T00:00:00Z	ftp://ftp.ncbi.nlm.nih.gov/genomes/all/GCA/021/824/845/GCA_021824845.1_ASM2182484v1		GCA_021824845.1
archaeon	Archaea;unclassified Archaea;archaeon	YF1.bin6	SAMN20844496	PRJNA666025	GCA_021822995.1	Scaffold	1.49321	60		JAKAPN01	305	0	2022-02-01T00:00:00Z	ftp://ftp.ncbi.nlm.nih.gov/genomes/all/GCA/021/822/995/GCA_021822995.1_ASM2182299v1		GCA_021822995.1
archaeon	Archaea;unclassified Archaea;archaeon	TDP7	SAMN15658088	PRJNA648665	GCA_024256305.1	Contig	2.31812	38.6		JACGUH01	548	2959	2022-07-13T00:00:00Z			GCA_024256305.1
archaeon	Archaea;unclassified Archaea;archaeon	Dive96_bin3.369	SAMN22253156	PRJNA771178	GCA_024275705.1	Contig	1.09929	57.5		JAJRYQ01	260	0	2022-07-15T00:00:00Z			GCA_024275705.1
archaeon	Archaea;unclassified Archaea;archaeon	nzgw57	SAMN19017564	PRJNA699054	GCA_023258865.1	Scaffold	0.842165	44.9		JAHFRH01	182	0	2022-05-06T00:00:00Z	ftp://ftp.ncbi.nlm.nih.gov/genomes/all/GCA/023/258/865/GCA_023258865.1_ASM2325886v1		GCA_023258865.1
archaeon	Archaea;unclassified Archaea;archaeon	FK2.bin4	SAMN20843234	PRJNA666025	GCA_021791835.1	Scaffold	3.06368	47.5		JAJYVW01	644	0	2022-02-01T00:00:00Z	ftp://ftp.ncbi.nlm.nih.gov/genomes/all/GCA/021/791/835/GCA_021791835.1_ASM2179183v1		GCA_021791835.1
archaeon	Archaea;unclassified Archaea;archaeon	B27_G9	SAMN09215183	PRJNA362212	GCA_003661625.1	Contig	0.986634	42.2		QMWM01	223	1246	2018-10-15T00:00:00Z	ftp://ftp.ncbi.nlm.nih.gov/genomes/all/GCA/003/661/625/GCA_003661625.1_ASM366162v1		GCA_003661625.1
archaeon	Archaea;unclassified Archaea;archaeon	WBC_7_3_212	SAMN10223892	PRJNA495371	GCA_010030355.1	Contig	0.689568	31.4		RHCW01	217	737	2020-01-31T00:00:00Z	ftp://ftp.ncbi.nlm.nih.gov/genomes/all/GCA/010/030/355/GCA_010030355.1_ASM1003035v1		GCA_010030355.1
archaeon	Archaea;unclassified Archaea;archaeon	H02S_Hermod_26	SAMN15489661	PRJNA629047	GCA_016550505.1	Scaffold	2.53342	48.8		JACGUL01	677	0	2021-01-06T00:00:00Z	ftp://ftp.ncbi.nlm.nih.gov/genomes/all/GCA/016/550/505/GCA_016550505.1_ASM1655050v1		GCA_016550505.1
archaeon	Archaea;unclassified Archaea;archaeon	LSA2.bin2	SAMN20843554	PRJNA666025	GCA_021810775.1	Scaffold	0.927058	33.3		JAJZIC01	227	0	2022-02-01T00:00:00Z	ftp://ftp.ncbi.nlm.nih.gov/genomes/all/GCA/021/810/775/GCA_021810775.1_ASM2181077v1		GCA_021810775.1
archaeon	Archaea;unclassified Archaea;archaeon	S016_67_esom	SAMN12837231	PRJNA546572	GCA_015522605.1	Contig	1.18908	53.7		WALY01	341	0	2020-11-16T00:00:00Z	ftp://ftp.ncbi.nlm.nih.gov/genomes/all/GCA/015/522/605/GCA_015522605.1_ASM1552260v1		GCA_015522605.1
archaeon	Archaea;unclassified Archaea;archaeon	Dive96_bin4.347	SAMN22253161	PRJNA771178	GCA_024281255.1	Contig	1.1948	40.7		JAJSAG01	400	0	2022-07-15T00:00:00Z			GCA_024281255.1
archaeon	Archaea;unclassified Archaea;archaeon	M55A2	SAMN19006041	PRJNA721826	GCA_018399895.1	Contig	0.954243	47.6		JAGYNV01	398	0	2021-05-19T00:00:00Z	ftp://ftp.ncbi.nlm.nih.gov/genomes/all/GCA/018/399/895/GCA_018399895.1_ASM1839989v1		GCA_018399895.1
archaeon	Archaea;unclassified Archaea;archaeon	WBC_5_5_194	SAMN10223884	PRJNA495371	GCA_010028525.1	Contig	2.4928	31.5		RHCO01	1061	2895	2020-01-31T00:00:00Z	ftp://ftp.ncbi.nlm.nih.gov/genomes/all/GCA/010/028/525/GCA_010028525.1_ASM1002852v1		GCA_010028525.1
archaeon	Archaea;unclassified Archaea;archaeon	S2_99	SAMN12221373	PRJNA472439	GCA_013791695.1	Contig	0.840913	39		VMTG01	437	1077	2020-07-28T00:00:00Z	ftp://ftp.ncbi.nlm.nih.gov/genomes/all/GCA/013/791/695/GCA_013791695.1_ASM1379169v1		GCA_013791695.1
archaeon 13_1_40CM_2_52_13	Archaea;unclassified Archaea;archaeon 13_1_40CM_2_52_13		SAMN04327953	PRJNA297196	GCA_001919285.1	Scaffold	1.50086	52		MNHO01	79	1574	2016-12-23T00:00:00Z	ftp://ftp.ncbi.nlm.nih.gov/genomes/all/GCA/001/919/285/GCA_001919285.1_ASM191928v1		GCA_001919285.1
archaeon 13_1_40CM_4_53_4	Archaea;unclassified Archaea;archaeon 13_1_40CM_4_53_4		SAMN04327880	PRJNA297196	GCA_001918315.1	Scaffold	1.60828	52.9		MNFR01	91	1625	2016-12-23T00:00:00Z	ftp://ftp.ncbi.nlm.nih.gov/genomes/all/GCA/001/918/315/GCA_001918315.1_ASM191831v1		GCA_001918315.1
archaeon 13_2_20CM_2_53_6	Archaea;unclassified Archaea;archaeon 13_2_20CM_2_53_6		SAMN04327914	PRJNA297196	GCA_001915065.1	Scaffold	1.78728	53.3		MNDT01	69	1863	2016-12-23T00:00:00Z	ftp://ftp.ncbi.nlm.nih.gov/genomes/all/GCA/001/915/065/GCA_001915065.1_ASM191506v1		GCA_001915065.1
archaeon ADurb.Bin336	Archaea;unclassified Archaea;archaeon ADurb.Bin336	ADurb.Bin336	SAMN05004178	PRJNA321808	GCA_002068885.1	Contig	0.933162	30.2		MWBC01	133	936	2017-03-22T00:00:00Z	ftp://ftp.ncbi.nlm.nih.gov/genomes/all/GCA/002/068/885/GCA_002068885.1_ASM206888v1		GCA_002068885.1
archaeon BMS3Abin16	Archaea;unclassified Archaea;archaeon BMS3Abin16	BMS3Abin16	SAMD00081376	PRJDB5792	GCA_002923215.1	Contig	1.62802	46.7		BDTI01	175	1863	2017-12-15T00:00:00Z	ftp://ftp.ncbi.nlm.nih.gov/genomes/all/GCA/002/923/215/GCA_002923215.1_ASM292321v1		GCA_002923215.1
archaeon BMS3Abin17	Archaea;unclassified Archaea;archaeon BMS3Abin17	BMS3Abin17	SAMD00081377	PRJDB5792	GCA_002897655.1	Contig	1.09167	31.8		BDTJ01	44	1382	2017-12-14T20:50:00Z	ftp://ftp.ncbi.nlm.nih.gov/genomes/all/GCA/002/897/655/GCA_002897655.1_ASM289765v1		GCA_002897655.1
archaeon BMS3Bbin15	Archaea;unclassified Archaea;archaeon BMS3Bbin15	BMS3Bbin15	SAMD00081392	PRJDB5792	GCA_002897955.1	Contig	1.73837	40.1		BDTY01	123	1951	2017-12-14T20:59:00Z	ftp://ftp.ncbi.nlm.nih.gov/genomes/all/GCA/002/897/955/GCA_002897955.1_ASM289795v1		GCA_002897955.1
archaeon BMS3Bbin16	Archaea;unclassified Archaea;archaeon BMS3Bbin16	BMS3Bbin16	SAMD00081393	PRJDB5792	GCA_002898035.1	Contig	1.1647	46.9		BDTZ01	197	1292	2017-12-14T20:53:00Z	ftp://ftp.ncbi.nlm.nih.gov/genomes/all/GCA/002/898/035/GCA_002898035.1_ASM289803v1		GCA_002898035.1
archaeon CG_4_10_14_0_2_um_filter_Archaea_38_6	Archaea;unclassified Archaea;archaeon CG_4_10_14_0_2_um_filter_Archaea_38_6	CG_4_10_14_0_2_um_filter_38_6	SAMN06659708	PRJNA362739	GCA_002793475.1	Scaffold	0.521599	37.5		PFQH01	104	681	2017-11-16T00:00:00Z	ftp://ftp.ncbi.nlm.nih.gov/genomes/all/GCA/002/793/475/GCA_002793475.1_ASM279347v1		GCA_002793475.1
archaeon CG06_land_8_20_14_3_00_37_11	Archaea;unclassified Archaea;archaeon CG06_land_8_20_14_3_00_37_11	CG06_land_8_20_14_3_00_37_11	SAMN06659213	PRJNA362739	GCA_002779795.1	Scaffold	0.783274	37.3		PEVM01	23	927	2017-11-16T00:00:00Z	ftp://ftp.ncbi.nlm.nih.gov/genomes/all/GCA/002/779/795/GCA_002779795.1_ASM277979v1		GCA_002779795.1
archaeon CG07_land_8_20_14_0_80_38_8	Archaea;unclassified Archaea;archaeon CG07_land_8_20_14_0_80_38_8	CG07_land_8_20_14_0_80_38_8	SAMN06659232	PRJNA362739	GCA_002779595.1	Scaffold	0.80981	37.4		PEWF01	122	1004	2017-11-16T00:00:00Z	ftp://ftp.ncbi.nlm.nih.gov/genomes/all/GCA/002/779/595/GCA_002779595.1_ASM277959v1		GCA_002779595.1
archaeon CG10_big_fil_rev_8_21_14_0_10_43_11	Archaea;unclassified Archaea;archaeon CG10_big_fil_rev_8_21_14_0_10_43_11	CG10_big_fil_rev_8_21_14_0_10_43_11	SAMN06659321	PRJNA362739	GCA_002763265.1	Scaffold	1.00605	42.8		PEZQ01	11	1077	2017-11-13T00:00:00Z	ftp://ftp.ncbi.nlm.nih.gov/genomes/all/GCA/002/763/265/GCA_002763265.1_ASM276326v1		GCA_002763265.1
archaeon CG2_30_31_98	Archaea;unclassified Archaea;archaeon CG2_30_31_98	CG2_30_31_98	SAMN04328247	PRJNA297582	GCA_001872885.1	Scaffold	0.416944	31.2		MNXZ01	26	367	2016-11-09T00:00:00Z	ftp://ftp.ncbi.nlm.nih.gov/genomes/all/GCA/001/872/885/GCA_001872885.1_ASM187288v1		GCA_001872885.1
archaeon GW2011_AR1	Archaea;unclassified Archaea;archaeon GW2011_AR1		SAMN03217300	PRJNA268032	GCA_000806055.1	Scaffold	0.562091	30		JWKN01	25	728	2014-12-19T00:00:00Z	ftp://ftp.ncbi.nlm.nih.gov/genomes/all/GCA/000/806/055/GCA_000806055.1_ASM80605v1		GCA_000806055.1
archaeon GW2011_AR10	Archaea;unclassified Archaea;archaeon GW2011_AR10		SAMN03217306	PRJNA268032	GCA_000830275.1	Complete	1.24143	43.1	chromosome:CP010424.1		1	1339	2015-01-29T00:00:00Z	ftp://ftp.ncbi.nlm.nih.gov/genomes/all/GCA/000/830/275/GCA_000830275.1_ASM83027v1		GCA_000830275.1
archaeon GW2011_AR11	Archaea;unclassified Archaea;archaeon GW2011_AR11		SAMN03217307	PRJNA268032	GCA_000806135.1	Scaffold	0.916385	56.5		JWKT01	61	1008	2014-12-19T00:00:00Z	ftp://ftp.ncbi.nlm.nih.gov/genomes/all/GCA/000/806/135/GCA_000806135.1_ASM80613v1		GCA_000806135.1
archaeon GW2011_AR13	Archaea;unclassified Archaea;archaeon GW2011_AR13		SAMN03217308	PRJNA268032	GCA_000805965.1	Scaffold	0.943035	28.5		JWKU01	53	1160	2014-12-19T00:00:00Z	ftp://ftp.ncbi.nlm.nih.gov/genomes/all/GCA/000/805/965/GCA_000805965.1_ASM80596v1		GCA_000805965.1
archaeon GW2011_AR15	Archaea;unclassified Archaea;archaeon GW2011_AR15		SAMN03217309	PRJNA268032	GCA_000830295.1	Chromosome	1.15779	42.5	chromosome:CP010425.1		1	1308	2015-01-29T00:00:00Z	ftp://ftp.ncbi.nlm.nih.gov/genomes/all/GCA/000/830/295/GCA_000830295.1_ASM83029v1		GCA_000830295.1
archaeon GW2011_AR17	Archaea;unclassified Archaea;archaeon GW2011_AR17		SAMN03217311	PRJNA268032	GCA_000805995.1	Scaffold	0.637001	34.2		JWKW01	26	796	2014-12-19T00:00:00Z	ftp://ftp.ncbi.nlm.nih.gov/genomes/all/GCA/000/805/995/GCA_000805995.1_ASM80599v1		GCA_000805995.1
archaeon GW2011_AR18	Archaea;unclassified Archaea;archaeon GW2011_AR18		SAMN03217312	PRJNA268032	GCA_000806155.1	Scaffold	0.82254	29.7		JWKX01	17	1047	2014-12-19T00:00:00Z	ftp://ftp.ncbi.nlm.nih.gov/genomes/all/GCA/000/806/155/GCA_000806155.1_ASM80615v1		GCA_000806155.1
archaeon GW2011_AR19	Archaea;unclassified Archaea;archaeon GW2011_AR19		SAMN03217313	PRJNA268032	GCA_000806015.1	Scaffold	0.678285	30.1		JWKY01	20	859	2014-12-19T00:00:00Z	ftp://ftp.ncbi.nlm.nih.gov/genomes/all/GCA/000/806/015/GCA_000806015.1_ASM80601v1		GCA_000806015.1
archaeon GW2011_AR20	Archaea;unclassified Archaea;archaeon GW2011_AR20		SAMN03217314	PRJNA268032	GCA_000830315.1	Complete	0.829411	31.7	chromosome:CP010426.1		1	1010	2015-01-29T00:00:00Z	ftp://ftp.ncbi.nlm.nih.gov/genomes/all/GCA/000/830/315/GCA_000830315.1_ASM83031v1		GCA_000830315.1
archaeon GW2011_AR4	Archaea;unclassified Archaea;archaeon GW2011_AR4		SAMN03217302	PRJNA268032	GCA_000806095.1	Scaffold	1.23335	44.8		JWKP01	19	1243	2014-12-19T00:00:00Z	ftp://ftp.ncbi.nlm.nih.gov/genomes/all/GCA/000/806/095/GCA_000806095.1_ASM80609v1		GCA_000806095.1
archaeon GW2011_AR5	Archaea;unclassified Archaea;archaeon GW2011_AR5		SAMN03217303	PRJNA268032	GCA_000806115.1	Scaffold	0.858244	49		JWKQ01	3	1028	2014-12-19T00:00:00Z	ftp://ftp.ncbi.nlm.nih.gov/genomes/all/GCA/000/806/115/GCA_000806115.1_ASM80611v1		GCA_000806115.1
archaeon GW2011_AR9	Archaea;unclassified Archaea;archaeon GW2011_AR9		SAMN03217305	PRJNA268032	GCA_000805935.1	Scaffold	0.486555	42.2		JWKS01	12	577	2014-12-19T00:00:00Z	ftp://ftp.ncbi.nlm.nih.gov/genomes/all/GCA/000/805/935/GCA_000805935.1_ASM80593v1		GCA_000805935.1
archaeon HR01	Archaea;unclassified Archaea;archaeon HR01	HRbin01	SAMD00093751	PRJDB6348	GCA_002898355.1	Contig	1.76119	52.6		BEHD01	32	1916	2017-11-30T00:00:00Z	ftp://ftp.ncbi.nlm.nih.gov/genomes/all/GCA/002/898/355/GCA_002898355.1_ASM289835v1		GCA_002898355.1
archaeon HR02	Archaea;unclassified Archaea;archaeon HR02	HRbin02	SAMD00093752	PRJDB6348	GCA_002898395.1	Contig	1.73331	51.4		BEHE01	36	1939	2017-11-30T00:00:00Z	ftp://ftp.ncbi.nlm.nih.gov/genomes/all/GCA/002/898/395/GCA_002898395.1_ASM289839v1		GCA_002898395.1
archaeon HR04	Archaea;unclassified Archaea;archaeon HR04	HRbin04	SAMD00093754	PRJDB6348	GCA_002898655.1	Contig	1.20846	41.8		BEHG01	142	1362	2017-11-30T00:00:00Z	ftp://ftp.ncbi.nlm.nih.gov/genomes/all/GCA/002/898/655/GCA_002898655.1_ASM289865v1		GCA_002898655.1
archaeon HR05	Archaea;unclassified Archaea;archaeon HR05	HRbin05	SAMD00093755	PRJDB6348	GCA_002898445.1	Contig	0.635432	41.8		BEHH01	45	721	2017-11-30T00:00:00Z	ftp://ftp.ncbi.nlm.nih.gov/genomes/all/GCA/002/898/445/GCA_002898445.1_ASM289844v1		GCA_002898445.1
archaeon HR06	Archaea;unclassified Archaea;archaeon HR06	HRbin06	SAMD00093756	PRJDB6348	GCA_002898815.1	Contig	0.992123	32.4		BEHI01	213	1119	2017-11-30T00:00:00Z	ftp://ftp.ncbi.nlm.nih.gov/genomes/all/GCA/002/898/815/GCA_002898815.1_ASM289881v1		GCA_002898815.1
archaeon MnTg01	Archaea;unclassified Archaea;archaeon MnTg01	MnTg01	SAMD00111197	PRJDB6686	GCA_008974855.1	Contig	1.07183	33.2		BFAR01	180	1298	2019-09-20T21:54:00Z	ftp://ftp.ncbi.nlm.nih.gov/genomes/all/GCA/008/974/855/GCA_008974855.1_ASM897485v1		GCA_008974855.1
archaeon RBG_16_50_20	Archaea;unclassified Archaea;archaeon RBG_16_50_20		SAMN04316260	PRJNA288027	GCA_001768965.1	Scaffold	1.33744	50		MEMY01	113	1297	2016-10-18T00:00:00Z	ftp://ftp.ncbi.nlm.nih.gov/genomes/all/GCA/001/768/965/GCA_001768965.1_ASM176896v1		GCA_001768965.1
archaeon SCG-AAA382B04	Archaea;unclassified Archaea;archaeon SCG-AAA382B04	SCG-AAA382B04	SAMN08803845	PRJNA445943	GCA_003034855.1	Contig	1.42275	35.5		PZKD01	132	1594	2018-04-05T00:00:00Z	ftp://ftp.ncbi.nlm.nih.gov/genomes/all/GCA/003/034/855/GCA_003034855.1_ASM303485v1		GCA_003034855.1
archaeon UBA140	Archaea;unclassified Archaea;archaeon UBA140	UBA140	SAMN06027031	PRJNA348753	GCA_002501985.1	Scaffold	0.608185	40.8		DAPB01	22	0	2017-10-10T00:00:00Z	ftp://ftp.ncbi.nlm.nih.gov/genomes/all/GCA/002/501/985/GCA_002501985.1_ASM250198v1		GCA_002501985.1
archaeon UBA168	Archaea;unclassified Archaea;archaeon UBA168	UBA168	SAMN06027389	PRJNA348753	GCA_002507085.1	Scaffold	0.889165	53.1		DAYW01	67	0	2017-10-10T00:00:00Z	ftp://ftp.ncbi.nlm.nih.gov/genomes/all/GCA/002/507/085/GCA_002507085.1_ASM250708v1		GCA_002507085.1
archaeon UBA431	Archaea;unclassified Archaea;archaeon UBA431	UBA431	SAMN06027561	PRJNA348753	GCA_002505525.1	Scaffold	1.30948	36.7		DAVJ01	85	0	2017-10-10T00:00:00Z	ftp://ftp.ncbi.nlm.nih.gov/genomes/all/GCA/002/505/525/GCA_002505525.1_ASM250552v1		GCA_002505525.1
archaeon UBA460	Archaea;unclassified Archaea;archaeon UBA460	UBA460	SAMN06027478	PRJNA348753	GCA_002505645.1	Scaffold	2.83425	33.1		DAVS01	219	0	2017-10-10T00:00:00Z	ftp://ftp.ncbi.nlm.nih.gov/genomes/all/GCA/002/505/645/GCA_002505645.1_ASM250564v1		GCA_002505645.1
archaeon UBA490	Archaea;unclassified Archaea;archaeon UBA490	UBA490	SAMN06027431	PRJNA348753	GCA_002494525.1	Scaffold	0.63516	40.8		DACC01	11	0	2017-10-10T00:00:00Z	ftp://ftp.ncbi.nlm.nih.gov/genomes/all/GCA/002/494/525/GCA_002494525.1_ASM249452v1		GCA_002494525.1
archaeon UBA543	Archaea;unclassified Archaea;archaeon UBA543	UBA543	SAMN06027474	PRJNA348753	GCA_002502135.1	Scaffold	0.733777	39.5		DAPM01	23	0	2017-10-10T00:00:00Z	ftp://ftp.ncbi.nlm.nih.gov/genomes/all/GCA/002/502/135/GCA_002502135.1_ASM250213v1		GCA_002502135.1
archaeon UBA55	Archaea;unclassified Archaea;archaeon UBA55	UBA55	SAMN06027196	PRJNA348753	GCA_002495465.1	Scaffold	0.613502	41.4		DAFN01	19	0	2017-10-10T00:00:00Z	ftp://ftp.ncbi.nlm.nih.gov/genomes/all/GCA/002/495/465/GCA_002495465.1_ASM249546v1		GCA_002495465.1
archaeon UBA583	Archaea;unclassified Archaea;archaeon UBA583	UBA583	SAMN06027042	PRJNA348753	GCA_002506365.1	Scaffold	1.38898	25.6		DAXK01	48	0	2017-10-10T00:00:00Z	ftp://ftp.ncbi.nlm.nih.gov/genomes/all/GCA/002/506/365/GCA_002506365.1_ASM250636v1		GCA_002506365.1
archaeon YNP-LCB-003-016	Archaea;unclassified Archaea;archaeon YNP-LCB-003-016	YNP-LCB-003-016	SAMN26898765	PRJNA819097	GCA_024707025.1	Contig	2.12097	38.8		JANGFQ01	266	2466	2022-08-17T00:00:00Z			GCA_024707025.1
archaeon YNP-LCB-024-027	Archaea;unclassified Archaea;archaeon YNP-LCB-024-027	YNP-LCB-024-027	SAMN26898833	PRJNA819097	GCA_024707015.1	Contig	1.70678	39.1		JANGFR01	42	1745	2022-08-17T00:00:00Z			GCA_024707015.1
archaeon YNP-WB-040	Archaea;unclassified Archaea;archaeon YNP-WB-040	YNP-WB-040	SAMN26898846	PRJNA819097	GCA_024707065.1	Scaffold	1.22918	38.4		JANGFS01	141	1394	2022-08-17T00:00:00Z			GCA_024707065.1
Asgard group archaeon	Archaea;Asgard group;unclassified Asgard group	HMA_bin2.96	SAMN14591737	PRJNA495098	GCA_013166775.1	Contig	3.84769	32.9		JABLTJ01	115	3677	2020-05-25T00:00:00Z	ftp://ftp.ncbi.nlm.nih.gov/genomes/all/GCA/013/166/775/GCA_013166775.1_ASM1316677v1		GCA_013166775.1
Asgard group archaeon	Archaea;Asgard group;unclassified Asgard group	LC30	SAMN19664018	PRJNA678545	GCA_019058495.1	Scaffold	2.88186	46.3		JAHPYV01	284	0	2021-06-29T00:00:00Z	ftp://ftp.ncbi.nlm.nih.gov/genomes/all/GCA/019/058/495/GCA_019058495.1_ASM1905849v1		GCA_019058495.1
Asgard group archaeon	Archaea;Asgard group;unclassified Asgard group	LC20	SAMN19664017	PRJNA678545	GCA_019058575.1	Scaffold	2.89541	45.5		JAHPYU01	412	0	2021-06-29T00:00:00Z	ftp://ftp.ncbi.nlm.nih.gov/genomes/all/GCA/019/058/575/GCA_019058575.1_ASM1905857v1		GCA_019058575.1
Caldisphaera lagunensis DSM 15908	Archaea;TACK group;Crenarchaeota	DSM 15908	SAMN02261426	PRJNA70815	GCA_000317795.1	Complete	1.54685	30	chromosome:NC_019791.1/CP003378.1		1	1508	2012-12-10T00:00:00Z	ftp://ftp.ncbi.nlm.nih.gov/genomes/all/GCA/000/317/795/GCA_000317795.1_ASM31779v1	ftp://ftp.ncbi.nlm.nih.gov/genomes/all/GCF/000/317/795/GCF_000317795.1_ASM31779v1	GCA_000317795.1
Caldisphaera sp.	Archaea;TACK group;Crenarchaeota	KMA_Bin23	SAMN17914442	PRJNA419239	GCA_023256325.1	Scaffold	1.51802	30.9		JAGDXI01	50	0	2022-05-06T00:00:00Z	ftp://ftp.ncbi.nlm.nih.gov/genomes/all/GCA/023/256/325/GCA_023256325.1_ASM2325632v1		GCA_023256325.1
Caldisphaera sp.	Archaea;TACK group;Crenarchaeota	ZAV-19	SAMN08107328	PRJNA419931	GCA_002877855.1	Contig	0.935586	31		PNIA01	25	939	2018-01-11T00:00:00Z	ftp://ftp.ncbi.nlm.nih.gov/genomes/all/GCA/002/877/855/GCA_002877855.1_ASM287785v1		GCA_002877855.1
Caldisphaeraceae archaeon	Archaea;TACK group;Crenarchaeota	S016_56_esom	SAMN12837230	PRJNA546572	GCA_015522625.1	Contig	1.33955	40.9		WALX01	136	1420	2020-11-16T00:00:00Z	ftp://ftp.ncbi.nlm.nih.gov/genomes/all/GCA/015/522/625/GCA_015522625.1_ASM1552262v1		GCA_015522625.1
Caldisphaeraceae archaeon	Archaea;TACK group;Crenarchaeota	S010_37	SAMN12837180	PRJNA546572	GCA_015523575.1	Contig	1.06197	39.9		WAJZ01	157	1117	2020-11-16T00:00:00Z	ftp://ftp.ncbi.nlm.nih.gov/genomes/all/GCA/015/523/575/GCA_015523575.1_ASM1552357v1		GCA_015523575.1
Caldivirga maquilingensis IC-167	Archaea;TACK group;Crenarchaeota	IC-167	SAMN00623034	PRJNA17421	GCA_000018305.1	Complete	2.07757	43.1	chromosome:NC_009954.1/CP000852.1		1	2020	2007-10-05T00:00:00Z	ftp://ftp.ncbi.nlm.nih.gov/genomes/all/GCA/000/018/305/GCA_000018305.1_ASM1830v1	ftp://ftp.ncbi.nlm.nih.gov/genomes/all/GCF/000/018/305/GCF_000018305.1_ASM1830v1	GCA_000018305.1
Caldivirga sp.	Archaea;TACK group;Crenarchaeota	KMA_Bin28	SAMN17914447	PRJNA419239	GCA_023256255.1	Scaffold	2.06741	42.9		JAGDXD01	71	0	2022-05-06T00:00:00Z	ftp://ftp.ncbi.nlm.nih.gov/genomes/all/GCA/023/256/255/GCA_023256255.1_ASM2325625v1		GCA_023256255.1
Caldivirga sp.	Archaea;TACK group;Crenarchaeota	EvPrim.Bin7	SAMN13824556	PRJNA600296	GCA_009903815.1	Contig	1.76262	48.6		WYEH01	215	1861	2020-01-18T00:00:00Z	ftp://ftp.ncbi.nlm.nih.gov/genomes/all/GCA/009/903/815/GCA_009903815.1_ASM990381v1		GCA_009903815.1
Caldivirga sp. CIS_19	Archaea;TACK group;Crenarchaeota		SAMN04045692	PRJNA295311	GCA_001515805.1	Scaffold	1.44727	48.4		LOCC01	126	1180	2016-01-15T00:00:00Z	ftp://ftp.ncbi.nlm.nih.gov/genomes/all/GCA/001/515/805/GCA_001515805.1_ASM151580v1		GCA_001515805.1
Caldivirga sp. JCHS_4	Archaea;TACK group;Crenarchaeota		SAMN04045691	PRJNA295311	GCA_001515815.1	Scaffold	1.35471	48.2		LOCD01	165	1091	2016-01-15T00:00:00Z	ftp://ftp.ncbi.nlm.nih.gov/genomes/all/GCA/001/515/815/GCA_001515815.1_ASM151581v1		GCA_001515815.1
Caldivirga sp. MG_3	Archaea;TACK group;Crenarchaeota		SAMN04045693	PRJNA295311	GCA_001516725.1	Scaffold	1.5974	48.7		LOCB01	140	1487	2016-01-15T00:00:00Z	ftp://ftp.ncbi.nlm.nih.gov/genomes/all/GCA/001/516/725/GCA_001516725.1_ASM151672v1		GCA_001516725.1
Caldivirga sp. MU80	Archaea;TACK group;Crenarchaeota	MU80	SAMN03580834	PRJNA282926	GCA_001663375.1	Contig	2.26047	48.5		LCTF01	86	2298	2016-06-15T00:00:00Z	ftp://ftp.ncbi.nlm.nih.gov/genomes/all/GCA/001/663/375/GCA_001663375.1_ASM166337v1	ftp://ftp.ncbi.nlm.nih.gov/genomes/all/GCF/001/663/375/GCF_001663375.1_ASM166337v1	GCA_001663375.1
Caldivirga sp. UBA161	Archaea;TACK group;Crenarchaeota	UBA161	SAMN06027409	PRJNA348753	GCA_002506515.1	Scaffold	1.85585	42.1		DAXS01	87	0	2017-10-10T00:00:00Z	ftp://ftp.ncbi.nlm.nih.gov/genomes/all/GCA/002/506/515/GCA_002506515.1_ASM250651v1		GCA_002506515.1
Candidatus Acidianus copahuensis	Archaea;TACK group;Crenarchaeota	ALE1	SAMN02679956	PRJNA240874	GCA_000632495.1	Contig	2.45402	35.6		JFZT01	68	2434	2014-04-15T00:00:00Z	ftp://ftp.ncbi.nlm.nih.gov/genomes/all/GCA/000/632/495/GCA_000632495.1_AciCop1.0	ftp://ftp.ncbi.nlm.nih.gov/genomes/all/GCF/000/632/495/GCF_000632495.1_AciCop1.0	GCA_000632495.1
Candidatus Acidifodinimicrobium mancum	Archaea;DPANN group;Candidatus Parvarchaeota	FK_bin.410	SAMN16278829	PRJNA666095	GCA_015121965.1	Scaffold	0.48109	41.3		JADFAP01	40	539	2020-10-28T00:00:00Z	ftp://ftp.ncbi.nlm.nih.gov/genomes/all/GCA/015/121/965/GCA_015121965.1_ASM1512196v1		GCA_015121965.1
Candidatus Acidifodinimicrobium mancum	Archaea;DPANN group;Candidatus Parvarchaeota	MAS2_bin.147	SAMN16287645	PRJNA666095	GCA_015122065.1	Scaffold	0.446349	42		JADFAS01	16	477	2020-10-28T00:00:00Z	ftp://ftp.ncbi.nlm.nih.gov/genomes/all/GCA/015/122/065/GCA_015122065.1_ASM1512206v1		GCA_015122065.1
Candidatus Acidifodinimicrobium mancum	Archaea;DPANN group;Candidatus Parvarchaeota	MAS3_bin.60	SAMN16287646	PRJNA666095	GCA_015122075.1	Contig	0.54724	41.5		JADFAT01	36	604	2020-10-28T00:00:00Z	ftp://ftp.ncbi.nlm.nih.gov/genomes/all/GCA/015/122/075/GCA_015122075.1_ASM1512207v1		GCA_015122075.1
Candidatus Acidifodinimicrobium mancum	Archaea;DPANN group;Candidatus Parvarchaeota	TL1-5_bin.178	SAMN16279525	PRJNA666095	GCA_015122025.1	Contig	0.396774	41.9		JADFAQ01	33	444	2020-10-28T00:00:00Z	ftp://ftp.ncbi.nlm.nih.gov/genomes/all/GCA/015/122/025/GCA_015122025.1_ASM1512202v1		GCA_015122025.1
Candidatus Acidifodinimicrobium mancum	Archaea;DPANN group;Candidatus Parvarchaeota	MAS1_bin.189	SAMN16279541	PRJNA666095	GCA_015122035.1	Scaffold	0.419415	41.8		JADFAR01	30	462	2020-10-28T00:00:00Z	ftp://ftp.ncbi.nlm.nih.gov/genomes/all/GCA/015/122/035/GCA_015122035.1_ASM1512203v1		GCA_015122035.1
Candidatus Aenigmarchaeota archaeon	Archaea;DPANN group;Candidatus Aenigmarchaeota	NC_groundwater_134_Ag_S-0.1um_56_17	SAMN15434453	PRJNA640378	GCA_016432325.1	Chromosome	0.874869	55.9	chromosome:CP066684.1		1	1056	2020-12-29T00:00:00Z	ftp://ftp.ncbi.nlm.nih.gov/genomes/all/GCA/016/432/325/GCA_016432325.1_ASM1643232v1		GCA_016432325.1
Candidatus Aenigmarchaeota archaeon	Archaea;DPANN group;Candidatus Aenigmarchaeota	bin1329	SAMN17669561	PRJNA575161	GCA_020343635.1	Chromosome	0.742425	49.4	chromosome:CP070804.1		1	870	2021-10-07T00:00:00Z	ftp://ftp.ncbi.nlm.nih.gov/genomes/all/GCA/020/343/635/GCA_020343635.1_ASM2034363v1		GCA_020343635.1
Candidatus Aenigmarchaeota archaeon	Archaea;DPANN group;Candidatus Aenigmarchaeota	bin1364	SAMN17669564	PRJNA575161	GCA_020343575.1	Chromosome	1.05158	42.8	chromosome:CP070801.1		1	1156	2021-10-07T00:00:00Z	ftp://ftp.ncbi.nlm.nih.gov/genomes/all/GCA/020/343/575/GCA_020343575.1_ASM2034357v1		GCA_020343575.1
Candidatus Aenigmarchaeota archaeon	Archaea;DPANN group;Candidatus Aenigmarchaeota	bin1228	SAMN17669556	PRJNA575161	GCA_020343735.1	Chromosome	0.846252	47.1	chromosome:CP070809.1		1	980	2021-10-07T00:00:00Z	ftp://ftp.ncbi.nlm.nih.gov/genomes/all/GCA/020/343/735/GCA_020343735.1_ASM2034373v1		GCA_020343735.1
Candidatus Aenigmarchaeota archaeon	Archaea;DPANN group;Candidatus Aenigmarchaeota	NC_groundwater_478_Ag_S-0.1um_47_21	SAMN15434974	PRJNA640378	GCA_016187335.1	Contig	1.01455	47		JACPJW01	2	1192	2020-12-21T00:00:00Z	ftp://ftp.ncbi.nlm.nih.gov/genomes/all/GCA/016/187/335/GCA_016187335.1_ASM1618733v1		GCA_016187335.1
Candidatus Aenigmarchaeota archaeon	Archaea;DPANN group;Candidatus Aenigmarchaeota	NC_groundwater_476_Ag_S-0.1um_40_17	SAMN15434972	PRJNA640378	GCA_016187385.1	Contig	0.875944	39.7		JACPJU01	3	1057	2020-12-21T00:00:00Z	ftp://ftp.ncbi.nlm.nih.gov/genomes/all/GCA/016/187/385/GCA_016187385.1_ASM1618738v1		GCA_016187385.1
Candidatus Aenigmarchaeota archaeon	Archaea;DPANN group;Candidatus Aenigmarchaeota	Meg22_810_Bin_261	SAMN17704378	PRJNA692327	GCA_017607965.1	Contig	0.860652	38		JAFCGS01	33	0	2021-03-29T00:00:00Z	ftp://ftp.ncbi.nlm.nih.gov/genomes/all/GCA/017/607/965/GCA_017607965.1_ASM1760796v1		GCA_017607965.1
Candidatus Aenigmarchaeota archaeon	Archaea;DPANN group;Candidatus Aenigmarchaeota	NC_groundwater_308_Ag_B-0.1um_45_55	SAMN15434804	PRJNA640378	GCA_016184005.1	Contig	0.919184	44.7		JACPDL01	5	1124	2020-12-21T00:00:00Z	ftp://ftp.ncbi.nlm.nih.gov/genomes/all/GCA/016/184/005/GCA_016184005.1_ASM1618400v1		GCA_016184005.1
Candidatus Aenigmarchaeota archaeon	Archaea;DPANN group;Candidatus Aenigmarchaeota	DRTY-6_1_bin_65	SAMN19664503	PRJNA544494	GCA_018920365.1	Contig	0.752428	31.6		JAHLMM01	19	856	2021-06-16T00:00:00Z	ftp://ftp.ncbi.nlm.nih.gov/genomes/all/GCA/018/920/365/GCA_018920365.1_ASM1892036v1		GCA_018920365.1
Candidatus Aenigmarchaeota archaeon	Archaea;DPANN group;Candidatus Aenigmarchaeota	NC_groundwater_224_Ag_S-0.2um_44_11	SAMN15434543	PRJNA640378	GCA_016180965.1	Contig	0.731509	44.2		JACPAF01	7	814	2020-12-21T00:00:00Z	ftp://ftp.ncbi.nlm.nih.gov/genomes/all/GCA/016/180/965/GCA_016180965.1_ASM1618096v1		GCA_016180965.1
Candidatus Aenigmarchaeota archaeon	Archaea;DPANN group;Candidatus Aenigmarchaeota	NC_groundwater_1116_Ag_S-0.1um_45_568	SAMN15435757	PRJNA640378	GCA_016198685.1	Contig	0.934889	45.2		JACQID01	8	1068	2020-12-21T00:00:00Z	ftp://ftp.ncbi.nlm.nih.gov/genomes/all/GCA/016/198/685/GCA_016198685.1_ASM1619868v1		GCA_016198685.1
Candidatus Aenigmarchaeota archaeon	Archaea;DPANN group;Candidatus Aenigmarchaeota	NC_groundwater_1114_Ag_S-0.1um_40_325	SAMN15435755	PRJNA640378	GCA_016198755.1	Contig	0.890842	40.3		JACQIB01	6	965	2020-12-21T00:00:00Z	ftp://ftp.ncbi.nlm.nih.gov/genomes/all/GCA/016/198/755/GCA_016198755.1_ASM1619875v1		GCA_016198755.1
Candidatus Aenigmarchaeota archaeon	Archaea;DPANN group;Candidatus Aenigmarchaeota	NC_groundwater_223_Ag_S-0.2um_43_16	SAMN15434542	PRJNA640378	GCA_016181005.1	Scaffold	0.73989	42.9		JACPAE01	5	896	2020-12-21T00:00:00Z	ftp://ftp.ncbi.nlm.nih.gov/genomes/all/GCA/016/181/005/GCA_016181005.1_ASM1618100v1		GCA_016181005.1
Candidatus Aenigmarchaeota archaeon	Archaea;DPANN group;Candidatus Aenigmarchaeota	NC_groundwater_475_Ag_S-0.1um_40_10	SAMN15434971	PRJNA640378	GCA_016187415.1	Contig	0.735003	40.4		JACPJT01	10	896	2020-12-21T00:00:00Z	ftp://ftp.ncbi.nlm.nih.gov/genomes/all/GCA/016/187/415/GCA_016187415.1_ASM1618741v1		GCA_016187415.1
Candidatus Aenigmarchaeota archaeon	Archaea;DPANN group;Candidatus Aenigmarchaeota	Zod_Metabat.1100	SAMN17241802	PRJNA690107	GCA_016932735.1	Contig	1.17613	42.5		JAFGCI01	11	1164	2021-02-24T00:00:00Z	ftp://ftp.ncbi.nlm.nih.gov/genomes/all/GCA/016/932/735/GCA_016932735.1_ASM1693273v1		GCA_016932735.1
Candidatus Aenigmarchaeota archaeon	Archaea;DPANN group;Candidatus Aenigmarchaeota	NC_groundwater_225_Ag_S-0.2um_45_12	SAMN15434544	PRJNA640378	GCA_016180945.1	Contig	0.987615	44.7		JACPAG01	9	1128	2020-12-21T00:00:00Z	ftp://ftp.ncbi.nlm.nih.gov/genomes/all/GCA/016/180/945/GCA_016180945.1_ASM1618094v1		GCA_016180945.1
Candidatus Aenigmarchaeota archaeon	Archaea;DPANN group;Candidatus Aenigmarchaeota	RIFCSPHIGHO2_02_FULL_35_12	SAMN18341268	PRJNA288027	GCA_018304545.1	Contig	0.960002	33.8		JAGVVZ01	11	1118	2021-05-07T00:00:00Z	ftp://ftp.ncbi.nlm.nih.gov/genomes/all/GCA/018/304/545/GCA_018304545.1_ASM1830454v1		GCA_018304545.1
Candidatus Aenigmarchaeota archaeon	Archaea;DPANN group;Candidatus Aenigmarchaeota	NC_groundwater_1268_Ag_S-0.2um_49_229	SAMN15435909	PRJNA640378	GCA_016202815.1	Contig	0.94672	48.5		JACQNZ01	9	1057	2020-12-21T00:00:00Z	ftp://ftp.ncbi.nlm.nih.gov/genomes/all/GCA/016/202/815/GCA_016202815.1_ASM1620281v1		GCA_016202815.1
Candidatus Aenigmarchaeota archaeon	Archaea;DPANN group;Candidatus Aenigmarchaeota	QQ_2_bin_128	SAMN19664510	PRJNA544494	GCA_018920185.1	Contig	0.643152	34.2		JAHLMT01	8	752	2021-06-16T00:00:00Z	ftp://ftp.ncbi.nlm.nih.gov/genomes/all/GCA/018/920/185/GCA_018920185.1_ASM1892018v1		GCA_018920185.1
Candidatus Aenigmarchaeota archaeon	Archaea;DPANN group;Candidatus Aenigmarchaeota	NC_groundwater_689_Ag_S-0.2um_53_36	SAMN15435328	PRJNA640378	GCA_016193585.1	Contig	1.1704	52.5		JACPRW01	10	1376	2020-12-21T00:00:00Z	ftp://ftp.ncbi.nlm.nih.gov/genomes/all/GCA/016/193/585/GCA_016193585.1_ASM1619358v1		GCA_016193585.1
Candidatus Aenigmarchaeota archaeon	Archaea;DPANN group;Candidatus Aenigmarchaeota	Zod_Metabat.1300	SAMN17241878	PRJNA690107	GCA_016931255.1	Contig	0.929379	46.9		JAFGFG01	9	1040	2021-02-24T00:00:00Z	ftp://ftp.ncbi.nlm.nih.gov/genomes/all/GCA/016/931/255/GCA_016931255.1_ASM1693125v1		GCA_016931255.1
Candidatus Aenigmarchaeota archaeon	Archaea;DPANN group;Candidatus Aenigmarchaeota	NC_groundwater_1585_Pr3_B-0.1um_56_48	SAMN15436232	PRJNA640378	GCA_016213525.1	Contig	0.662247	56.3		JACRAE01	7	742	2020-12-21T00:00:00Z	ftp://ftp.ncbi.nlm.nih.gov/genomes/all/GCA/016/213/525/GCA_016213525.1_ASM1621352v1		GCA_016213525.1
Candidatus Aenigmarchaeota archaeon	Archaea;DPANN group;Candidatus Aenigmarchaeota	NC_groundwater_576_Ag_S-0.2um_47_17	SAMN15435072	PRJNA640378	GCA_016185435.1	Contig	1.34645	47.1		JACPNN01	23	1514	2020-12-21T00:00:00Z	ftp://ftp.ncbi.nlm.nih.gov/genomes/all/GCA/016/185/435/GCA_016185435.1_ASM1618543v1		GCA_016185435.1
Candidatus Aenigmarchaeota archaeon	Archaea;DPANN group;Candidatus Aenigmarchaeota	DRTY-6_2_bin_201	SAMN19664506	PRJNA544494	GCA_018920315.1	Scaffold	0.712991	30.7		JAHLMP01	9	719	2021-06-16T00:00:00Z	ftp://ftp.ncbi.nlm.nih.gov/genomes/all/GCA/018/920/315/GCA_018920315.1_ASM1892031v1		GCA_018920315.1
Candidatus Aenigmarchaeota archaeon	Archaea;DPANN group;Candidatus Aenigmarchaeota	NC_groundwater_1121_Ag_S-0.1um_63_48	SAMN15435762	PRJNA640378	GCA_016198585.1	Contig	0.941554	63.2		JACQII01	16	1117	2020-12-21T00:00:00Z	ftp://ftp.ncbi.nlm.nih.gov/genomes/all/GCA/016/198/585/GCA_016198585.1_ASM1619858v1		GCA_016198585.1
Candidatus Aenigmarchaeota archaeon	Archaea;DPANN group;Candidatus Aenigmarchaeota	BS750m-G24	SAMN16436326	PRJNA638805	GCA_016783545.1	Contig	0.885693	35.9		JADHWJ01	18	933	2021-02-01T00:00:00Z	ftp://ftp.ncbi.nlm.nih.gov/genomes/all/GCA/016/783/545/GCA_016783545.1_ASM1678354v1		GCA_016783545.1
Candidatus Aenigmarchaeota archaeon	Archaea;DPANN group;Candidatus Aenigmarchaeota	GMQ_1_bin_18-1	SAMN19664505	PRJNA544494	GCA_018920305.1	Contig	0.553587	25.5		JAHLMO01	19	647	2021-06-16T00:00:00Z	ftp://ftp.ncbi.nlm.nih.gov/genomes/all/GCA/018/920/305/GCA_018920305.1_ASM1892030v1		GCA_018920305.1
Candidatus Aenigmarchaeota archaeon	Archaea;DPANN group;Candidatus Aenigmarchaeota	Zod_Metabat.1115	SAMN17241807	PRJNA690107	GCA_016932615.1	Contig	1.2637	46.7		JAFGCN01	29	1362	2021-02-24T00:00:00Z	ftp://ftp.ncbi.nlm.nih.gov/genomes/all/GCA/016/932/615/GCA_016932615.1_ASM1693261v1		GCA_016932615.1
Candidatus Aenigmarchaeota archaeon	Archaea;DPANN group;Candidatus Aenigmarchaeota	RIFCSPLOWO2_01_FULL_39_12	SAMN18341264	PRJNA288027	GCA_018304615.1	Contig	0.785293	39.6		JAGVVV01	22	932	2021-05-07T00:00:00Z	ftp://ftp.ncbi.nlm.nih.gov/genomes/all/GCA/018/304/615/GCA_018304615.1_ASM1830461v1		GCA_018304615.1
Candidatus Aenigmarchaeota archaeon	Archaea;DPANN group;Candidatus Aenigmarchaeota	AUK108	SAMN18353604	PRJNA713414	GCA_021157845.1	Contig	0.718316	34.5		JAGGVU01	20	780	2021-12-10T00:00:00Z	ftp://ftp.ncbi.nlm.nih.gov/genomes/all/GCA/021/157/845/GCA_021157845.1_ASM2115784v1		GCA_021157845.1
Candidatus Aenigmarchaeota archaeon	Archaea;DPANN group;Candidatus Aenigmarchaeota	T1Sed10_130	SAMN08575071	PRJNA434545	GCA_003554845.1	Contig	0.633124	43.4		PWHK01	20	0	2018-09-12T00:00:00Z	ftp://ftp.ncbi.nlm.nih.gov/genomes/all/GCA/003/554/845/GCA_003554845.1_ASM355484v1		GCA_003554845.1
Candidatus Aenigmarchaeota archaeon	Archaea;DPANN group;Candidatus Aenigmarchaeota	RS_8_22	SAMN18452118	PRJNA707313	GCA_023137195.1	Contig	1.41968	35.3		JAGLPV01	57	1297	2022-04-26T00:00:00Z	ftp://ftp.ncbi.nlm.nih.gov/genomes/all/GCA/023/137/195/GCA_023137195.1_ASM2313719v1		GCA_023137195.1
Candidatus Aenigmarchaeota archaeon	Archaea;DPANN group;Candidatus Aenigmarchaeota	RS_11_5	SAMN18452364	PRJNA707313	GCA_023134135.1	Contig	0.985619	32.7		JAGLVB01	31	1134	2022-04-26T00:00:00Z	ftp://ftp.ncbi.nlm.nih.gov/genomes/all/GCA/023/134/135/GCA_023134135.1_ASM2313413v1		GCA_023134135.1
Candidatus Aenigmarchaeota archaeon	Archaea;DPANN group;Candidatus Aenigmarchaeota	Zod_Metabat.932	SAMN17243389	PRJNA690107	GCA_016934325.1	Contig	1.23807	54.1		JAFGSV01	35	1290	2021-02-24T00:00:00Z	ftp://ftp.ncbi.nlm.nih.gov/genomes/all/GCA/016/934/325/GCA_016934325.1_ASM1693432v1		GCA_016934325.1
Candidatus Aenigmarchaeota archaeon	Archaea;DPANN group;Candidatus Aenigmarchaeota	Zod_Metabat.1000	SAMN17241767	PRJNA690107	GCA_016933455.1	Contig	0.694169	41.4		JAFGAZ01	21	830	2021-02-24T00:00:00Z	ftp://ftp.ncbi.nlm.nih.gov/genomes/all/GCA/016/933/455/GCA_016933455.1_ASM1693345v1		GCA_016933455.1
Candidatus Aenigmarchaeota archaeon	Archaea;DPANN group;Candidatus Aenigmarchaeota	DRTY-7_1_bin_34	SAMN19664504	PRJNA544494	GCA_018920345.1	Scaffold	0.81573	29.1		JAHLMN01	27	906	2021-06-16T00:00:00Z	ftp://ftp.ncbi.nlm.nih.gov/genomes/all/GCA/018/920/345/GCA_018920345.1_ASM1892034v1		GCA_018920345.1
Candidatus Aenigmarchaeota archaeon	Archaea;DPANN group;Candidatus Aenigmarchaeota	NC_groundwater_477_Ag_S-0.1um_46_11	SAMN15434973	PRJNA640378	GCA_016187395.1	Contig	0.981745	45.8		JACPJV01	42	1227	2020-12-21T00:00:00Z	ftp://ftp.ncbi.nlm.nih.gov/genomes/all/GCA/016/187/395/GCA_016187395.1_ASM1618739v1		GCA_016187395.1
Candidatus Aenigmarchaeota archaeon	Archaea;DPANN group;Candidatus Aenigmarchaeota	CS4-C083	SAMN13684456	PRJNA598413	GCA_011772255.1	Scaffold	0.834329	46		WVZW01	58	950	2020-03-30T00:00:00Z	ftp://ftp.ncbi.nlm.nih.gov/genomes/all/GCA/011/772/255/GCA_011772255.1_ASM1177225v1		GCA_011772255.1
Candidatus Aenigmarchaeota archaeon	Archaea;DPANN group;Candidatus Aenigmarchaeota	NC_groundwater_474_Ag_S-0.1um_38_10	SAMN15434970	PRJNA640378	GCA_016187405.1	Contig	0.44	38.4		JACPJS01	16	575	2020-12-21T00:00:00Z	ftp://ftp.ncbi.nlm.nih.gov/genomes/all/GCA/016/187/405/GCA_016187405.1_ASM1618740v1		GCA_016187405.1
Candidatus Aenigmarchaeota archaeon	Archaea;DPANN group;Candidatus Aenigmarchaeota	NC_groundwater_903_Pr1_S-0.2um_45_27	SAMN15435542	PRJNA640378	GCA_016195275.1	Contig	1.06841	45.3		JACPZZ01	34	1242	2020-12-21T00:00:00Z	ftp://ftp.ncbi.nlm.nih.gov/genomes/all/GCA/016/195/275/GCA_016195275.1_ASM1619527v1		GCA_016195275.1
Candidatus Aenigmarchaeota archaeon	Archaea;DPANN group;Candidatus Aenigmarchaeota	NC_groundwater_115_Ag_B-0.1um_41_10	SAMN15434434	PRJNA640378	GCA_016177025.1	Scaffold	0.571189	40.5		JACOWB01	23	693	2020-12-21T00:00:00Z	ftp://ftp.ncbi.nlm.nih.gov/genomes/all/GCA/016/177/025/GCA_016177025.1_ASM1617702v1		GCA_016177025.1
Candidatus Aenigmarchaeota archaeon	Archaea;DPANN group;Candidatus Aenigmarchaeota	bin78o	SAMN14532964	PRJNA613976	GCA_014238095.1	Contig	0.516096	24.2		JABABT01	39	0	2020-08-18T00:00:00Z	ftp://ftp.ncbi.nlm.nih.gov/genomes/all/GCA/014/238/095/GCA_014238095.1_ASM1423809v1		GCA_014238095.1
Candidatus Aenigmarchaeota archaeon	Archaea;DPANN group;Candidatus Aenigmarchaeota	B55_G9	SAMN09215179	PRJNA362212	GCA_003663325.1	Contig	0.734982	37.4		QMZT01	28	766	2018-10-15T00:00:00Z	ftp://ftp.ncbi.nlm.nih.gov/genomes/all/GCA/003/663/325/GCA_003663325.1_ASM366332v1		GCA_003663325.1
Candidatus Aenigmarchaeota archaeon	Archaea;DPANN group;Candidatus Aenigmarchaeota	T1Sed10_94	SAMN08575159	PRJNA434545	GCA_003553905.1	Contig	0.702328	41.6		PWEA01	36	0	2018-09-12T00:00:00Z	ftp://ftp.ncbi.nlm.nih.gov/genomes/all/GCA/003/553/905/GCA_003553905.1_ASM355390v1		GCA_003553905.1
Candidatus Aenigmarchaeota archaeon	Archaea;DPANN group;Candidatus Aenigmarchaeota	CS3-C152	SAMN13684438	PRJNA598413	GCA_011772645.1	Scaffold	0.774923	46		WVZE01	47	884	2020-03-30T00:00:00Z	ftp://ftp.ncbi.nlm.nih.gov/genomes/all/GCA/011/772/645/GCA_011772645.1_ASM1177264v1		GCA_011772645.1
Candidatus Aenigmarchaeota archaeon	Archaea;DPANN group;Candidatus Aenigmarchaeota	Zod_Metabat.1163	SAMN17241827	PRJNA690107	GCA_016932215.1	Contig	1.13776	48.1		JAFGDH01	43	1203	2021-02-24T00:00:00Z	ftp://ftp.ncbi.nlm.nih.gov/genomes/all/GCA/016/932/215/GCA_016932215.1_ASM1693221v1		GCA_016932215.1
Candidatus Aenigmarchaeota archaeon	Archaea;DPANN group;Candidatus Aenigmarchaeota	AUK155	SAMN18353651	PRJNA713414	GCA_021163005.1	Contig	0.945313	49.5		JAGGXP01	43	1040	2021-12-10T00:00:00Z	ftp://ftp.ncbi.nlm.nih.gov/genomes/all/GCA/021/163/005/GCA_021163005.1_ASM2116300v1		GCA_021163005.1
Candidatus Aenigmarchaeota archaeon	Archaea;DPANN group;Candidatus Aenigmarchaeota	AUK145	SAMN18353641	PRJNA713414	GCA_021163205.1	Contig	0.811017	38.9		JAGGXF01	42	853	2021-12-10T00:00:00Z	ftp://ftp.ncbi.nlm.nih.gov/genomes/all/GCA/021/163/205/GCA_021163205.1_ASM2116320v1		GCA_021163205.1
Candidatus Aenigmarchaeota archaeon	Archaea;DPANN group;Candidatus Aenigmarchaeota	DRTY-6_2_bin_215	SAMN19664508	PRJNA544494	GCA_018920255.1	Scaffold	0.552063	25.7		JAHLMR01	25	634	2021-06-16T00:00:00Z	ftp://ftp.ncbi.nlm.nih.gov/genomes/all/GCA/018/920/255/GCA_018920255.1_ASM1892025v1		GCA_018920255.1
Candidatus Aenigmarchaeota archaeon	Archaea;DPANN group;Candidatus Aenigmarchaeota	AUK115	SAMN18353611	PRJNA713414	GCA_021157705.1	Contig	0.546081	28.1		JAGGWB01	41	692	2021-12-10T00:00:00Z	ftp://ftp.ncbi.nlm.nih.gov/genomes/all/GCA/021/157/705/GCA_021157705.1_ASM2115770v1		GCA_021157705.1
Candidatus Aenigmarchaeota archaeon	Archaea;DPANN group;Candidatus Aenigmarchaeota	NC_groundwater_1113_Ag_S-0.1um_37_102	SAMN15435754	PRJNA640378	GCA_016198705.1	Contig	1.0833	37.5		JACQIA01	102	1096	2020-12-21T00:00:00Z	ftp://ftp.ncbi.nlm.nih.gov/genomes/all/GCA/016/198/705/GCA_016198705.1_ASM1619870v1		GCA_016198705.1
Candidatus Aenigmarchaeota archaeon	Archaea;DPANN group;Candidatus Aenigmarchaeota	RIFCSPHIGHO2_02_FULL_49_46	SAMN18341267	PRJNA288027	GCA_018304585.1	Contig	0.825503	49.6		JAGVVY01	33	953	2021-05-07T00:00:00Z	ftp://ftp.ncbi.nlm.nih.gov/genomes/all/GCA/018/304/585/GCA_018304585.1_ASM1830458v1		GCA_018304585.1
Candidatus Aenigmarchaeota archaeon	Archaea;DPANN group;Candidatus Aenigmarchaeota	NC_groundwater_226_Ag_S-0.2um_50_12	SAMN15434545	PRJNA640378	GCA_016180925.1	Scaffold	0.843696	49.7		JACPAH01	41	992	2020-12-21T00:00:00Z	ftp://ftp.ncbi.nlm.nih.gov/genomes/all/GCA/016/180/925/GCA_016180925.1_ASM1618092v1		GCA_016180925.1
Candidatus Aenigmarchaeota archaeon	Archaea;DPANN group;Candidatus Aenigmarchaeota	CS2-C132	SAMN13684419	PRJNA598413	GCA_011772995.1	Scaffold	1.18239	45.2		WVYL01	204	1415	2020-03-30T00:00:00Z	ftp://ftp.ncbi.nlm.nih.gov/genomes/all/GCA/011/772/995/GCA_011772995.1_ASM1177299v1		GCA_011772995.1
Candidatus Aenigmarchaeota archaeon	Archaea;DPANN group;Candidatus Aenigmarchaeota	AB_3033_Bin_19	SAMN17704268	PRJNA692327	GCA_017610225.1	Scaffold	2.32578	30.7		JAFCCM01	145	0	2021-03-29T00:00:00Z	ftp://ftp.ncbi.nlm.nih.gov/genomes/all/GCA/017/610/225/GCA_017610225.1_ASM1761022v1		GCA_017610225.1
Candidatus Aenigmarchaeota archaeon	Archaea;DPANN group;Candidatus Aenigmarchaeota	BS750m-G81	SAMN16436383	PRJNA638805	GCA_016782405.1	Contig	0.625368	44.9		JADHYO01	28	735	2021-02-01T00:00:00Z	ftp://ftp.ncbi.nlm.nih.gov/genomes/all/GCA/016/782/405/GCA_016782405.1_ASM1678240v1		GCA_016782405.1
Candidatus Aenigmarchaeota archaeon	Archaea;DPANN group;Candidatus Aenigmarchaeota	RIFCSPHIGHO2_02_FULL_36_49	SAMN18341265	PRJNA288027	GCA_018304635.1	Contig	1.07756	35.3		JAGVVW01	52	1202	2021-05-07T00:00:00Z	ftp://ftp.ncbi.nlm.nih.gov/genomes/all/GCA/018/304/635/GCA_018304635.1_ASM1830463v1		GCA_018304635.1
Candidatus Aenigmarchaeota archaeon	Archaea;DPANN group;Candidatus Aenigmarchaeota	AUK182	SAMN18353678	PRJNA713414	GCA_021162425.1	Contig	0.954499	40		JAGGYQ01	75	1045	2021-12-10T00:00:00Z	ftp://ftp.ncbi.nlm.nih.gov/genomes/all/GCA/021/162/425/GCA_021162425.1_ASM2116242v1		GCA_021162425.1
Candidatus Aenigmarchaeota archaeon	Archaea;DPANN group;Candidatus Aenigmarchaeota	S140_133_esom	SAMN12837270	PRJNA546572	GCA_015521825.1	Contig	0.49513	53.9		WANL01	30	0	2020-11-16T00:00:00Z	ftp://ftp.ncbi.nlm.nih.gov/genomes/all/GCA/015/521/825/GCA_015521825.1_ASM1552182v1		GCA_015521825.1
Candidatus Aenigmarchaeota archaeon	Archaea;DPANN group;Candidatus Aenigmarchaeota	CG_2015-19_37_25	SAMN13287376	PRJNA405969	GCA_009993355.1	Scaffold	0.881116	37.1		JAACTM01	69	1104	2020-01-29T00:00:00Z	ftp://ftp.ncbi.nlm.nih.gov/genomes/all/GCA/009/993/355/GCA_009993355.1_ASM999335v1		GCA_009993355.1
Candidatus Aenigmarchaeota archaeon	Archaea;DPANN group;Candidatus Aenigmarchaeota	JZ-2_2_bin_245	SAMN19664509	PRJNA544494	GCA_018920245.1	Scaffold	0.515419	47.9		JAHLMS01	25	619	2021-06-16T00:00:00Z	ftp://ftp.ncbi.nlm.nih.gov/genomes/all/GCA/018/920/245/GCA_018920245.1_ASM1892024v1		GCA_018920245.1
Candidatus Aenigmarchaeota archaeon	Archaea;DPANN group;Candidatus Aenigmarchaeota	AUK200	SAMN18353696	PRJNA713414	GCA_021162085.1	Contig	0.789653	37.4		JAGGZI01	58	881	2021-12-10T00:00:00Z	ftp://ftp.ncbi.nlm.nih.gov/genomes/all/GCA/021/162/085/GCA_021162085.1_ASM2116208v1		GCA_021162085.1
Candidatus Aenigmarchaeota archaeon	Archaea;DPANN group;Candidatus Aenigmarchaeota	NC_groundwater_106_Ag_S-0.2um_49_52	SAMN15434425	PRJNA640378	GCA_016177205.1	Contig	0.6048	49.6		JACOVS01	50	713	2020-12-21T00:00:00Z	ftp://ftp.ncbi.nlm.nih.gov/genomes/all/GCA/016/177/205/GCA_016177205.1_ASM1617720v1		GCA_016177205.1
Candidatus Aenigmarchaeota archaeon	Archaea;DPANN group;Candidatus Aenigmarchaeota	S139_160_esom	SAMN12837254	PRJNA546572	GCA_015522145.1	Contig	0.322935	34.1		WAMV01	19	0	2020-11-16T00:00:00Z	ftp://ftp.ncbi.nlm.nih.gov/genomes/all/GCA/015/522/145/GCA_015522145.1_ASM1552214v1		GCA_015522145.1
Candidatus Aenigmarchaeota archaeon	Archaea;DPANN group;Candidatus Aenigmarchaeota	Meg22_1012_Bin_181	SAMN17704306	PRJNA692327	GCA_017609445.1	Scaffold	0.73837	38.1		JAFCDY01	62	0	2021-03-29T00:00:00Z	ftp://ftp.ncbi.nlm.nih.gov/genomes/all/GCA/017/609/445/GCA_017609445.1_ASM1760944v1		GCA_017609445.1
Candidatus Aenigmarchaeota archaeon	Archaea;DPANN group;Candidatus Aenigmarchaeota	CS1-C013	SAMN13684395	PRJNA598413	GCA_011773475.1	Scaffold	1.00908	30.9		WVXN01	94	1266	2020-03-30T00:00:00Z	ftp://ftp.ncbi.nlm.nih.gov/genomes/all/GCA/011/773/475/GCA_011773475.1_ASM1177347v1		GCA_011773475.1
Candidatus Aenigmarchaeota archaeon	Archaea;DPANN group;Candidatus Aenigmarchaeota	UBA10154	SAMN13192941	PRJNA593905	GCA_013331845.1	Scaffold	0.898948	41.6		DUFR01	51	1080	2020-06-11T00:00:00Z	ftp://ftp.ncbi.nlm.nih.gov/genomes/all/GCA/013/331/845/GCA_013331845.1_ASM1333184v1		GCA_013331845.1
Candidatus Aenigmarchaeota archaeon	Archaea;DPANN group;Candidatus Aenigmarchaeota	NC_groundwater_1583_Pr3_B-0.1um_32_43	SAMN15436230	PRJNA640378	GCA_016213555.1	Contig	0.878832	31.6		JACRAC01	62	1065	2020-12-21T00:00:00Z	ftp://ftp.ncbi.nlm.nih.gov/genomes/all/GCA/016/213/555/GCA_016213555.1_ASM1621355v1		GCA_016213555.1
Candidatus Aenigmarchaeota archaeon	Archaea;DPANN group;Candidatus Aenigmarchaeota	AUK147	SAMN18353643	PRJNA713414	GCA_021163145.1	Contig	0.725527	27.2		JAGGXH01	68	841	2021-12-10T00:00:00Z	ftp://ftp.ncbi.nlm.nih.gov/genomes/all/GCA/021/163/145/GCA_021163145.1_ASM2116314v1		GCA_021163145.1
Candidatus Aenigmarchaeota archaeon	Archaea;DPANN group;Candidatus Aenigmarchaeota	RIFCSPLOWO2_01_FULL_48_10	SAMN18341263	PRJNA288027	GCA_018304605.1	Scaffold	0.972373	48.1		JAGVVU01	63	1225	2021-05-07T00:00:00Z	ftp://ftp.ncbi.nlm.nih.gov/genomes/all/GCA/018/304/605/GCA_018304605.1_ASM1830460v1		GCA_018304605.1
Candidatus Aenigmarchaeota archaeon	Archaea;DPANN group;Candidatus Aenigmarchaeota	T1Sed10_105	SAMN08575054	PRJNA434545	GCA_003555465.1	Contig	0.631996	46		PWIB01	62	0	2018-09-12T00:00:00Z	ftp://ftp.ncbi.nlm.nih.gov/genomes/all/GCA/003/555/465/GCA_003555465.1_ASM355546v1		GCA_003555465.1
Candidatus Aenigmarchaeota archaeon	Archaea;DPANN group;Candidatus Aenigmarchaeota	S146_145_esom	SAMN12837356	PRJNA546572	GCA_015520105.1	Contig	0.796626	49.9		WAQT01	66	0	2020-11-16T00:00:00Z	ftp://ftp.ncbi.nlm.nih.gov/genomes/all/GCA/015/520/105/GCA_015520105.1_ASM1552010v1		GCA_015520105.1
Candidatus Aenigmarchaeota archaeon	Archaea;DPANN group;Candidatus Aenigmarchaeota	NC_groundwater_1918_Pr3_S-0.2um_41_3	SAMN15436718	PRJNA640378	GCA_016219485.1	Scaffold	0.650667	41.5		JACRMX01	66	717	2020-12-21T00:00:00Z	ftp://ftp.ncbi.nlm.nih.gov/genomes/all/GCA/016/219/485/GCA_016219485.1_ASM1621948v1		GCA_016219485.1
Candidatus Aenigmarchaeota archaeon	Archaea;DPANN group;Candidatus Aenigmarchaeota	RIFCSPHIGHO2_01_FULL_AR5_44_11	SAMN18341266	PRJNA288027	GCA_018304565.1	Scaffold	0.811389	44.2		JAGVVX01	64	1046	2021-05-07T00:00:00Z	ftp://ftp.ncbi.nlm.nih.gov/genomes/all/GCA/018/304/565/GCA_018304565.1_ASM1830456v1		GCA_018304565.1
Candidatus Aenigmarchaeota archaeon	Archaea;DPANN group;Candidatus Aenigmarchaeota	Meg22_1214_Bin_103	SAMN17704318	PRJNA692327	GCA_017609225.1	Scaffold	0.879629	41.6		JAFCEK01	79	0	2021-03-29T00:00:00Z	ftp://ftp.ncbi.nlm.nih.gov/genomes/all/GCA/017/609/225/GCA_017609225.1_ASM1760922v1		GCA_017609225.1
Candidatus Aenigmarchaeota archaeon	Archaea;DPANN group;Candidatus Aenigmarchaeota	Bin S16	SAMN18938202	PRJNA568220	GCA_020832825.1	Contig	0.703099	33.9		JAJHRL01	86	764	2021-11-10T00:00:00Z	ftp://ftp.ncbi.nlm.nih.gov/genomes/all/GCA/020/832/825/GCA_020832825.1_ASM2083282v1		GCA_020832825.1
Candidatus Aenigmarchaeota archaeon	Archaea;DPANN group;Candidatus Aenigmarchaeota	AUK066	SAMN18353562	PRJNA713414	GCA_021158665.1	Contig	0.738064	39.1		JAGGUE01	70	785	2021-12-10T00:00:00Z	ftp://ftp.ncbi.nlm.nih.gov/genomes/all/GCA/021/158/665/GCA_021158665.1_ASM2115866v1		GCA_021158665.1
Candidatus Aenigmarchaeota archaeon	Archaea;DPANN group;Candidatus Aenigmarchaeota	NC_groundwater_1115_Ag_S-0.1um_41_83	SAMN15435756	PRJNA640378	GCA_016198725.1	Contig	1.0697	40.9		JACQIC01	97	1257	2020-12-21T00:00:00Z	ftp://ftp.ncbi.nlm.nih.gov/genomes/all/GCA/016/198/725/GCA_016198725.1_ASM1619872v1		GCA_016198725.1
Candidatus Aenigmarchaeota archaeon	Archaea;DPANN group;Candidatus Aenigmarchaeota	DRTY-6_2_bin_202	SAMN19664507	PRJNA544494	GCA_018920285.1	Scaffold	0.688308	28.6		JAHLMQ01	69	816	2021-06-16T00:00:00Z	ftp://ftp.ncbi.nlm.nih.gov/genomes/all/GCA/018/920/285/GCA_018920285.1_ASM1892028v1		GCA_018920285.1
Candidatus Aenigmarchaeota archaeon	Archaea;DPANN group;Candidatus Aenigmarchaeota	S141_163_esom	SAMN12837285	PRJNA546572	GCA_015521535.1	Contig	0.421644	36		WAOA01	42	0	2020-11-16T00:00:00Z	ftp://ftp.ncbi.nlm.nih.gov/genomes/all/GCA/015/521/535/GCA_015521535.1_ASM1552153v1		GCA_015521535.1
Candidatus Aenigmarchaeota archaeon	Archaea;DPANN group;Candidatus Aenigmarchaeota	NC_groundwater_1264_Ag_S-0.2um_39_39	SAMN15435905	PRJNA640378	GCA_016202865.1	Contig	0.751345	39.1		JACQNV01	75	880	2020-12-21T00:00:00Z	ftp://ftp.ncbi.nlm.nih.gov/genomes/all/GCA/016/202/865/GCA_016202865.1_ASM1620286v1		GCA_016202865.1
Candidatus Aenigmarchaeota archaeon	Archaea;DPANN group;Candidatus Aenigmarchaeota	AUK047	SAMN18353543	PRJNA713414	GCA_021163805.1	Contig	0.690965	31.9		JAGGTL01	67	714	2021-12-10T00:00:00Z	ftp://ftp.ncbi.nlm.nih.gov/genomes/all/GCA/021/163/805/GCA_021163805.1_ASM2116380v1		GCA_021163805.1
Candidatus Aenigmarchaeota archaeon	Archaea;DPANN group;Candidatus Aenigmarchaeota	AUK218	SAMN18353714	PRJNA713414	GCA_021161745.1	Contig	0.744764	38.3		JAGHAA01	84	858	2021-12-10T00:00:00Z	ftp://ftp.ncbi.nlm.nih.gov/genomes/all/GCA/021/161/745/GCA_021161745.1_ASM2116174v1		GCA_021161745.1
Candidatus Aenigmarchaeota archaeon	Archaea;DPANN group;Candidatus Aenigmarchaeota	Meg22_1214_Bin_123	SAMN17704320	PRJNA692327	GCA_017609145.1	Scaffold	0.815378	44.9		JAFCEM01	101	0	2021-03-29T00:00:00Z	ftp://ftp.ncbi.nlm.nih.gov/genomes/all/GCA/017/609/145/GCA_017609145.1_ASM1760914v1		GCA_017609145.1
Candidatus Aenigmarchaeota archaeon	Archaea;DPANN group;Candidatus Aenigmarchaeota	NC_groundwater_1917_Pr3_S-0.2um_36_3	SAMN15436717	PRJNA640378	GCA_016219465.1	Scaffold	0.996718	36.5		JACRMW01	104	1031	2020-12-21T00:00:00Z	ftp://ftp.ncbi.nlm.nih.gov/genomes/all/GCA/016/219/465/GCA_016219465.1_ASM1621946v1		GCA_016219465.1
Candidatus Aenigmarchaeota archaeon	Archaea;DPANN group;Candidatus Aenigmarchaeota	NC_groundwater_479_Ag_S-0.1um_50_8	SAMN15434975	PRJNA640378	GCA_016187365.1	Scaffold	0.739184	50.1		JACPJX01	79	909	2020-12-21T00:00:00Z	ftp://ftp.ncbi.nlm.nih.gov/genomes/all/GCA/016/187/365/GCA_016187365.1_ASM1618736v1		GCA_016187365.1
Candidatus Aenigmarchaeota archaeon	Archaea;DPANN group;Candidatus Aenigmarchaeota	NC_groundwater_1266_Ag_S-0.2um_44_80	SAMN15435907	PRJNA640378	GCA_016202875.1	Contig	0.815445	44		JACQNX01	85	1062	2020-12-21T00:00:00Z	ftp://ftp.ncbi.nlm.nih.gov/genomes/all/GCA/016/202/875/GCA_016202875.1_ASM1620287v1		GCA_016202875.1
Candidatus Aenigmarchaeota archaeon	Archaea;DPANN group;Candidatus Aenigmarchaeota	B34_G15	SAMN09214856	PRJNA362212	GCA_003663355.1	Contig	0.751672	30.1		QMZV01	76	873	2018-10-15T00:00:00Z	ftp://ftp.ncbi.nlm.nih.gov/genomes/all/GCA/003/663/355/GCA_003663355.1_ASM366335v1		GCA_003663355.1
Candidatus Aenigmarchaeota archaeon	Archaea;DPANN group;Candidatus Aenigmarchaeota	B56_G9	SAMN09215180	PRJNA362212	GCA_003663295.1	Contig	0.820294	32.9		QMZS01	76	906	2018-10-15T00:00:00Z	ftp://ftp.ncbi.nlm.nih.gov/genomes/all/GCA/003/663/295/GCA_003663295.1_ASM366329v1		GCA_003663295.1
Candidatus Aenigmarchaeota archaeon	Archaea;DPANN group;Candidatus Aenigmarchaeota	Bin_042	SAMN13151237	PRJNA561032	GCA_014728985.1	Contig	1.00554	34.9		WJKS01	112	1172	2020-09-24T00:00:00Z	ftp://ftp.ncbi.nlm.nih.gov/genomes/all/GCA/014/728/985/GCA_014728985.1_ASM1472898v1		GCA_014728985.1
Candidatus Aenigmarchaeota archaeon	Archaea;DPANN group;Candidatus Aenigmarchaeota	NC_groundwater_1272_Ag_S-0.2um_63_33	SAMN15435913	PRJNA640378	GCA_016202725.1	Contig	0.984961	63.2		JACQOD01	115	1023	2020-12-21T00:00:00Z	ftp://ftp.ncbi.nlm.nih.gov/genomes/all/GCA/016/202/725/GCA_016202725.1_ASM1620272v1		GCA_016202725.1
Candidatus Aenigmarchaeota archaeon	Archaea;DPANN group;Candidatus Aenigmarchaeota	AUK206	SAMN18353702	PRJNA713414	GCA_021161995.1	Contig	0.710588	33.6		JAGGZO01	89	828	2021-12-10T00:00:00Z	ftp://ftp.ncbi.nlm.nih.gov/genomes/all/GCA/021/161/995/GCA_021161995.1_ASM2116199v1		GCA_021161995.1
Candidatus Aenigmarchaeota archaeon	Archaea;DPANN group;Candidatus Aenigmarchaeota	NC_groundwater_1119_Ag_S-0.1um_53_31	SAMN15435760	PRJNA640378	GCA_016198605.1	Contig	0.820916	52.9		JACQIG01	96	918	2020-12-21T00:00:00Z	ftp://ftp.ncbi.nlm.nih.gov/genomes/all/GCA/016/198/605/GCA_016198605.1_ASM1619860v1		GCA_016198605.1
Candidatus Aenigmarchaeota archaeon	Archaea;DPANN group;Candidatus Aenigmarchaeota	DPANNHV_H2.bin.20	SAMN13483420	PRJNA593679	GCA_018221065.1	Contig	0.643878	33.2		JAAOXY01	109	863	2021-04-30T00:00:00Z	ftp://ftp.ncbi.nlm.nih.gov/genomes/all/GCA/018/221/065/GCA_018221065.1_ASM1822106v1		GCA_018221065.1
Candidatus Aenigmarchaeota archaeon	Archaea;DPANN group;Candidatus Aenigmarchaeota	S146_173_esom	SAMN12837357	PRJNA546572	GCA_015520075.1	Contig	0.491994	54.1		WAQU01	65	0	2020-11-16T00:00:00Z	ftp://ftp.ncbi.nlm.nih.gov/genomes/all/GCA/015/520/075/GCA_015520075.1_ASM1552007v1		GCA_015520075.1
Candidatus Aenigmarchaeota archaeon	Archaea;DPANN group;Candidatus Aenigmarchaeota	S014_74_esom	SAMN12837223	PRJNA546572	GCA_015522745.1	Contig	0.533182	43.2		WALQ01	72	0	2020-11-16T00:00:00Z	ftp://ftp.ncbi.nlm.nih.gov/genomes/all/GCA/015/522/745/GCA_015522745.1_ASM1552274v1		GCA_015522745.1
Candidatus Aenigmarchaeota archaeon	Archaea;DPANN group;Candidatus Aenigmarchaeota	AUK256	SAMN18353752	PRJNA713414	GCA_021160955.1	Contig	0.608876	38.7		JAGHBM01	82	715	2021-12-10T00:00:00Z	ftp://ftp.ncbi.nlm.nih.gov/genomes/all/GCA/021/160/955/GCA_021160955.1_ASM2116095v1		GCA_021160955.1
Candidatus Aenigmarchaeota archaeon	Archaea;DPANN group;Candidatus Aenigmarchaeota	B13_G16	SAMN09214907	PRJNA362212	GCA_003663475.1	Contig	0.872632	37.7		QNAA01	116	932	2018-10-15T00:00:00Z	ftp://ftp.ncbi.nlm.nih.gov/genomes/all/GCA/003/663/475/GCA_003663475.1_ASM366347v1		GCA_003663475.1
Candidatus Aenigmarchaeota archaeon	Archaea;DPANN group;Candidatus Aenigmarchaeota	Meg22_1214_Bin_346	SAMN17704330	PRJNA692327	GCA_017608955.1	Scaffold	0.468508	27.7		JAFCEW01	72	0	2021-03-29T00:00:00Z	ftp://ftp.ncbi.nlm.nih.gov/genomes/all/GCA/017/608/955/GCA_017608955.1_ASM1760895v1		GCA_017608955.1
Candidatus Aenigmarchaeota archaeon	Archaea;DPANN group;Candidatus Aenigmarchaeota	NC_groundwater_1267_Ag_S-0.2um_45_36	SAMN15435908	PRJNA640378	GCA_016202795.1	Contig	0.868326	45.2		JACQNY01	135	980	2020-12-21T00:00:00Z	ftp://ftp.ncbi.nlm.nih.gov/genomes/all/GCA/016/202/795/GCA_016202795.1_ASM1620279v1		GCA_016202795.1
Candidatus Aenigmarchaeota archaeon	Archaea;DPANN group;Candidatus Aenigmarchaeota	B1Sed10_69	SAMN08575286	PRJNA434545	GCA_003550625.1	Contig	0.723616	44.8		PUKU01	105	0	2018-09-12T00:00:00Z	ftp://ftp.ncbi.nlm.nih.gov/genomes/all/GCA/003/550/625/GCA_003550625.1_ASM355062v1		GCA_003550625.1
Candidatus Aenigmarchaeota archaeon	Archaea;DPANN group;Candidatus Aenigmarchaeota	NC_groundwater_1265_Ag_S-0.2um_40_40	SAMN15435906	PRJNA640378	GCA_016202845.1	Contig	0.949552	40.2		JACQNW01	137	1180	2020-12-21T00:00:00Z	ftp://ftp.ncbi.nlm.nih.gov/genomes/all/GCA/016/202/845/GCA_016202845.1_ASM1620284v1		GCA_016202845.1
Candidatus Aenigmarchaeota archaeon	Archaea;DPANN group;Candidatus Aenigmarchaeota	RS_17_31	SAMN18452569	PRJNA707313	GCA_023128965.1	Contig	1.03448	45.4		JAGMCY01	192	1198	2022-04-26T00:00:00Z	ftp://ftp.ncbi.nlm.nih.gov/genomes/all/GCA/023/128/965/GCA_023128965.1_ASM2312896v1		GCA_023128965.1
Candidatus Aenigmarchaeota archaeon	Archaea;DPANN group;Candidatus Aenigmarchaeota	NC_groundwater_1271_Ag_S-0.2um_58_22	SAMN15435912	PRJNA640378	GCA_016202785.1	Contig	0.840284	57.7		JACQOC01	129	915	2020-12-21T00:00:00Z	ftp://ftp.ncbi.nlm.nih.gov/genomes/all/GCA/016/202/785/GCA_016202785.1_ASM1620278v1		GCA_016202785.1
Candidatus Aenigmarchaeota archaeon	Archaea;DPANN group;Candidatus Aenigmarchaeota	T1Sed10_213	SAMN08575109	PRJNA434545	GCA_003554235.1	Contig	0.560609	43.9		PWFY01	91	0	2018-09-12T00:00:00Z	ftp://ftp.ncbi.nlm.nih.gov/genomes/all/GCA/003/554/235/GCA_003554235.1_ASM355423v1		GCA_003554235.1
Candidatus Aenigmarchaeota archaeon	Archaea;DPANN group;Candidatus Aenigmarchaeota	NC_groundwater_1117_Ag_S-0.1um_51_28	SAMN15435758	PRJNA640378	GCA_016198645.1	Contig	0.655388	51.4		JACQIE01	96	767	2020-12-21T00:00:00Z	ftp://ftp.ncbi.nlm.nih.gov/genomes/all/GCA/016/198/645/GCA_016198645.1_ASM1619864v1		GCA_016198645.1
Candidatus Aenigmarchaeota archaeon	Archaea;DPANN group;Candidatus Aenigmarchaeota	NC_groundwater_1270_Ag_S-0.2um_52_24	SAMN15435911	PRJNA640378	GCA_016202745.1	Contig	1.0204	52		JACQOB01	174	1171	2020-12-21T00:00:00Z	ftp://ftp.ncbi.nlm.nih.gov/genomes/all/GCA/016/202/745/GCA_016202745.1_ASM1620274v1		GCA_016202745.1
Candidatus Aenigmarchaeota archaeon	Archaea;DPANN group;Candidatus Aenigmarchaeota	S013_79_esom	SAMN12837207	PRJNA546572	GCA_015523085.1	Contig	0.431682	47.9		WALA01	65	0	2020-11-16T00:00:00Z	ftp://ftp.ncbi.nlm.nih.gov/genomes/all/GCA/015/523/085/GCA_015523085.1_ASM1552308v1		GCA_015523085.1
Candidatus Aenigmarchaeota archaeon	Archaea;DPANN group;Candidatus Aenigmarchaeota	NC_groundwater_1920_Pr3_S-0.2um_48_2	SAMN15436720	PRJNA640378	GCA_016219455.1	Scaffold	0.86643	48.1		JACRMZ01	121	1160	2020-12-21T00:00:00Z	ftp://ftp.ncbi.nlm.nih.gov/genomes/all/GCA/016/219/455/GCA_016219455.1_ASM1621945v1		GCA_016219455.1
Candidatus Aenigmarchaeota archaeon	Archaea;DPANN group;Candidatus Aenigmarchaeota	NC_groundwater_1120_Ag_S-0.1um_53_80	SAMN15435761	PRJNA640378	GCA_016198625.1	Contig	0.508462	52.6		JACQIH01	88	639	2020-12-21T00:00:00Z	ftp://ftp.ncbi.nlm.nih.gov/genomes/all/GCA/016/198/625/GCA_016198625.1_ASM1619862v1		GCA_016198625.1
Candidatus Aenigmarchaeota archaeon	Archaea;DPANN group;Candidatus Aenigmarchaeota	RS_12_33	SAMN18452411	PRJNA707313	GCA_023133195.1	Contig	0.82697	38.9		JAGLWW01	178	997	2022-04-26T00:00:00Z	ftp://ftp.ncbi.nlm.nih.gov/genomes/all/GCA/023/133/195/GCA_023133195.1_ASM2313319v1		GCA_023133195.1
Candidatus Aenigmarchaeota archaeon	Archaea;DPANN group;Candidatus Aenigmarchaeota	NC_groundwater_1118_Ag_S-0.1um_53_25	SAMN15435759	PRJNA640378	GCA_016198635.1	Contig	0.54047	53.7		JACQIF01	90	664	2020-12-21T00:00:00Z	ftp://ftp.ncbi.nlm.nih.gov/genomes/all/GCA/016/198/635/GCA_016198635.1_ASM1619863v1		GCA_016198635.1
Candidatus Aenigmarchaeota archaeon	Archaea;DPANN group;Candidatus Aenigmarchaeota	B30_G1	SAMN09214763	PRJNA362212	GCA_003663415.1	Contig	1.1122	38.8		QMZY01	213	1255	2018-10-15T00:00:00Z	ftp://ftp.ncbi.nlm.nih.gov/genomes/all/GCA/003/663/415/GCA_003663415.1_ASM366341v1		GCA_003663415.1
Candidatus Aenigmarchaeota archaeon	Archaea;DPANN group;Candidatus Aenigmarchaeota	RS_11_38	SAMN18452353	PRJNA707313	GCA_023134675.1	Contig	1.11961	39.1		JAGLUQ01	218	1324	2022-04-26T00:00:00Z	ftp://ftp.ncbi.nlm.nih.gov/genomes/all/GCA/023/134/675/GCA_023134675.1_ASM2313467v1		GCA_023134675.1
Candidatus Aenigmarchaeota archaeon	Archaea;DPANN group;Candidatus Aenigmarchaeota	RS_3_1	SAMN18451930	PRJNA707313	GCA_023142905.1	Contig	1.04499	37.2		JAGLIP01	218	1185	2022-04-26T00:00:00Z	ftp://ftp.ncbi.nlm.nih.gov/genomes/all/GCA/023/142/905/GCA_023142905.1_ASM2314290v1		GCA_023142905.1
Candidatus Aenigmarchaeota archaeon	Archaea;DPANN group;Candidatus Aenigmarchaeota	B8_G16	SAMN09214909	PRJNA362212	GCA_003663225.1	Contig	0.941786	51.9		QMZP01	165	1059	2018-10-15T00:00:00Z	ftp://ftp.ncbi.nlm.nih.gov/genomes/all/GCA/003/663/225/GCA_003663225.1_ASM366322v1		GCA_003663225.1
Candidatus Aenigmarchaeota archaeon	Archaea;DPANN group;Candidatus Aenigmarchaeota	K_DeepCast_250m_m1_172	SAMN10966490	PRJNA523022	GCA_016867675.1	Contig	0.772247	54.6		VGIZ01	156	863	2021-02-11T00:00:00Z	ftp://ftp.ncbi.nlm.nih.gov/genomes/all/GCA/016/867/675/GCA_016867675.1_JGI_2017-08-21		GCA_016867675.1
Candidatus Aenigmarchaeota archaeon	Archaea;DPANN group;Candidatus Aenigmarchaeota	KUA_Bin01	SAMN17914456	PRJNA419239	GCA_023256115.1	Scaffold	0.624674	26.1		JAGDWU01	110	0	2022-05-06T00:00:00Z	ftp://ftp.ncbi.nlm.nih.gov/genomes/all/GCA/023/256/115/GCA_023256115.1_ASM2325611v1		GCA_023256115.1
Candidatus Aenigmarchaeota archaeon	Archaea;DPANN group;Candidatus Aenigmarchaeota	B14_G16	SAMN09214908	PRJNA362212	GCA_003663445.1	Contig	0.574541	46.9		QMZZ01	111	748	2018-10-15T00:00:00Z	ftp://ftp.ncbi.nlm.nih.gov/genomes/all/GCA/003/663/445/GCA_003663445.1_ASM366344v1		GCA_003663445.1
Candidatus Aenigmarchaeota archaeon	Archaea;DPANN group;Candidatus Aenigmarchaeota	B50_G15	SAMN09214857	PRJNA362212	GCA_003663345.1	Contig	0.951466	45.4		QMZU01	183	1097	2018-10-15T00:00:00Z	ftp://ftp.ncbi.nlm.nih.gov/genomes/all/GCA/003/663/345/GCA_003663345.1_ASM366334v1		GCA_003663345.1
Candidatus Aenigmarchaeota archaeon	Archaea;DPANN group;Candidatus Aenigmarchaeota	Meg22_1618_Bin_66	SAMN17704350	PRJNA692327	GCA_017608545.1	Contig	0.556959	29.1		JAFCFQ01	118	0	2021-03-29T00:00:00Z	ftp://ftp.ncbi.nlm.nih.gov/genomes/all/GCA/017/608/545/GCA_017608545.1_ASM1760854v1		GCA_017608545.1
Candidatus Aenigmarchaeota archaeon	Archaea;DPANN group;Candidatus Aenigmarchaeota	RS_6_10	SAMN18452042	PRJNA707313	GCA_023139785.1	Contig	0.892359	41.8		JAGLMX01	202	1022	2022-04-26T00:00:00Z	ftp://ftp.ncbi.nlm.nih.gov/genomes/all/GCA/023/139/785/GCA_023139785.1_ASM2313978v1		GCA_023139785.1
Candidatus Aenigmarchaeota archaeon	Archaea;DPANN group;Candidatus Aenigmarchaeota	CG_2015-04_37_8	SAMN13287291	PRJNA405969	GCA_009995015.1	Scaffold	0.819477	37		JAACQI01	167	1100	2020-01-29T00:00:00Z	ftp://ftp.ncbi.nlm.nih.gov/genomes/all/GCA/009/995/015/GCA_009995015.1_ASM999501v1		GCA_009995015.1
Candidatus Aenigmarchaeota archaeon	Archaea;DPANN group;Candidatus Aenigmarchaeota	HyVt-214	SAMN09638389	PRJNA480137	GCA_011039365.1	Contig	0.703151	37.7		DRAX01	167	736	2020-02-28T00:00:00Z	ftp://ftp.ncbi.nlm.nih.gov/genomes/all/GCA/011/039/365/GCA_011039365.1_ASM1103936v1		GCA_011039365.1
Candidatus Aenigmarchaeota archaeon	Archaea;DPANN group;Candidatus Aenigmarchaeota	RS_1_2	SAMN18451840	PRJNA707313	GCA_023144685.1	Contig	1.15951	42.3		JAGLFD01	273	1286	2022-04-26T00:00:00Z	ftp://ftp.ncbi.nlm.nih.gov/genomes/all/GCA/023/144/685/GCA_023144685.1_ASM2314468v1		GCA_023144685.1
Candidatus Aenigmarchaeota archaeon	Archaea;DPANN group;Candidatus Aenigmarchaeota	B31_G9	SAMN09215178	PRJNA362212	GCA_003663405.1	Contig	0.945477	37.7		QMZX01	203	1120	2018-10-15T00:00:00Z	ftp://ftp.ncbi.nlm.nih.gov/genomes/all/GCA/003/663/405/GCA_003663405.1_ASM366340v1		GCA_003663405.1
Candidatus Aenigmarchaeota archaeon	Archaea;DPANN group;Candidatus Aenigmarchaeota	RS_3_2	SAMN18451937	PRJNA707313	GCA_023142775.1	Contig	0.908328	31.5		JAGLIW01	231	992	2022-04-26T00:00:00Z	ftp://ftp.ncbi.nlm.nih.gov/genomes/all/GCA/023/142/775/GCA_023142775.1_ASM2314277v1		GCA_023142775.1
Candidatus Aenigmarchaeota archaeon	Archaea;DPANN group;Candidatus Aenigmarchaeota	RS_4_9	SAMN18451997	PRJNA707313	GCA_023140695.1	Contig	0.708998	36.8		JAGLLE01	199	850	2022-04-26T00:00:00Z	ftp://ftp.ncbi.nlm.nih.gov/genomes/all/GCA/023/140/695/GCA_023140695.1_ASM2314069v1		GCA_023140695.1
Candidatus Aenigmarchaeota archaeon	Archaea;DPANN group;Candidatus Aenigmarchaeota	RS_10_43	SAMN18451878	PRJNA707313	GCA_023143955.1	Contig	0.800594	38.3		JAGLGP01	247	938	2022-04-26T00:00:00Z	ftp://ftp.ncbi.nlm.nih.gov/genomes/all/GCA/023/143/955/GCA_023143955.1_ASM2314395v1		GCA_023143955.1
Candidatus Aenigmarchaeota archaeon	Archaea;DPANN group;Candidatus Aenigmarchaeota	S139_161_esom	SAMN12837253	PRJNA546572	GCA_015522155.1	Contig	0.464528	37.6		WAMU01	126	0	2020-11-16T00:00:00Z	ftp://ftp.ncbi.nlm.nih.gov/genomes/all/GCA/015/522/155/GCA_015522155.1_ASM1552215v1		GCA_015522155.1
Candidatus Aenigmarchaeota archaeon	Archaea;DPANN group;Candidatus Aenigmarchaeota	RS_13_26	SAMN18452454	PRJNA707313	GCA_023132275.1	Contig	0.746303	38.3		JAGLYN01	278	951	2022-04-26T00:00:00Z	ftp://ftp.ncbi.nlm.nih.gov/genomes/all/GCA/023/132/275/GCA_023132275.1_ASM2313227v1		GCA_023132275.1
Candidatus Aenigmarchaeota archaeon	Archaea;DPANN group;Candidatus Aenigmarchaeota	RS_5_30	SAMN18452013	PRJNA707313	GCA_023140355.1	Contig	0.567391	36.9		JAGLLU01	227	738	2022-04-26T00:00:00Z	ftp://ftp.ncbi.nlm.nih.gov/genomes/all/GCA/023/140/355/GCA_023140355.1_ASM2314035v1		GCA_023140355.1
Candidatus Aenigmarchaeota archaeon	Archaea;DPANN group;Candidatus Aenigmarchaeota	RS_15_32	SAMN18452515	PRJNA707313	GCA_023129985.1	Contig	0.833976	35.2		JAGMAW01	333	933	2022-04-26T00:00:00Z	ftp://ftp.ncbi.nlm.nih.gov/genomes/all/GCA/023/129/985/GCA_023129985.1_ASM2312998v1		GCA_023129985.1
Candidatus Aenigmarchaeota archaeon	Archaea;DPANN group;Candidatus Aenigmarchaeota	RS_13_25	SAMN18452453	PRJNA707313	GCA_023132295.1	Contig	0.666308	43.7		JAGLYM01	278	897	2022-04-26T00:00:00Z	ftp://ftp.ncbi.nlm.nih.gov/genomes/all/GCA/023/132/295/GCA_023132295.1_ASM2313229v1		GCA_023132295.1
Candidatus Aenigmarchaeota archaeon	Archaea;DPANN group;Candidatus Aenigmarchaeota	RS_13_31	SAMN18452457	PRJNA707313	GCA_023132115.1	Contig	0.658197	46.2		JAGLYQ01	274	912	2022-04-26T00:00:00Z	ftp://ftp.ncbi.nlm.nih.gov/genomes/all/GCA/023/132/115/GCA_023132115.1_ASM2313211v1		GCA_023132115.1
Candidatus Aenigmarchaeota archaeon CG_4_10_14_0_8_um_filter_37_24	Archaea;DPANN group;Candidatus Aenigmarchaeota	CG_4_10_14_0_8_um_filter_37_24	SAMN06659788	PRJNA362739	GCA_002791855.1	Scaffold	0.861294	37.2		PFNF01	95	1067	2017-11-16T00:00:00Z	ftp://ftp.ncbi.nlm.nih.gov/genomes/all/GCA/002/791/855/GCA_002791855.1_ASM279185v1		GCA_002791855.1
Candidatus Aenigmarchaeota archaeon CG_4_10_14_3_um_filter_37_21	Archaea;DPANN group;Candidatus Aenigmarchaeota	CG_4_10_14_3_um_filter_37_21	SAMN06659854	PRJNA362739	GCA_002784265.1	Scaffold	0.901736	37.3		PFKR01	91	1118	2017-11-16T00:00:00Z	ftp://ftp.ncbi.nlm.nih.gov/genomes/all/GCA/002/784/265/GCA_002784265.1_ASM278426v1		GCA_002784265.1
Candidatus Aenigmarchaeota archaeon CG_4_8_14_3_um_filter_37_24	Archaea;DPANN group;Candidatus Aenigmarchaeota	CG_4_8_14_3_um_filter_37_24	SAMN06659902	PRJNA362739	GCA_002782805.1	Scaffold	0.823804	37.2		PFIV01	63	1004	2017-11-16T00:00:00Z	ftp://ftp.ncbi.nlm.nih.gov/genomes/all/GCA/002/782/805/GCA_002782805.1_ASM278280v1		GCA_002782805.1
Candidatus Aenigmarchaeota archaeon CG_4_9_14_3_um_filter_37_18	Archaea;DPANN group;Candidatus Aenigmarchaeota	CG_4_9_14_3_um_filter_37_18	SAMN06660041	PRJNA362739	GCA_002789635.1	Scaffold	0.891026	37.2		PFTQ01	67	1092	2017-11-16T00:00:00Z	ftp://ftp.ncbi.nlm.nih.gov/genomes/all/GCA/002/789/635/GCA_002789635.1_ASM278963v1		GCA_002789635.1
Candidatus Aenigmarchaeota archaeon CG01_land_8_20_14_3_00_37_9	Archaea;DPANN group;Candidatus Aenigmarchaeota	CG01_land_8_20_14_3_00_37_9	SAMN06659156	PRJNA362739	GCA_002781145.1	Scaffold	0.857356	37.3		PETH01	151	1097	2017-11-16T00:00:00Z	ftp://ftp.ncbi.nlm.nih.gov/genomes/all/GCA/002/781/145/GCA_002781145.1_ASM278114v1		GCA_002781145.1
Candidatus Aenigmarchaeota archaeon CG1_02_38_14	Archaea;DPANN group;Candidatus Aenigmarchaeota	CG1_02_38_14	SAMN04328206	PRJNA297582	GCA_001873985.1	Scaffold	0.878809	37.5		MNUF01	72	1011	2016-11-09T00:00:00Z	ftp://ftp.ncbi.nlm.nih.gov/genomes/all/GCA/001/873/985/GCA_001873985.1_ASM187398v1		GCA_001873985.1
Candidatus Aenigmarchaeota archaeon CG15_BIG_FIL_POST_REV_8_21_14_020_37_27	Archaea;DPANN group;Candidatus Aenigmarchaeota	CG15_BIG_FIL_POST_REV_8_21_14_020_37_27	SAMN06659570	PRJNA362739	GCA_002781865.1	Scaffold	0.852786	37.1		PFGF01	85	1049	2017-11-16T00:00:00Z	ftp://ftp.ncbi.nlm.nih.gov/genomes/all/GCA/002/781/865/GCA_002781865.1_ASM278186v1		GCA_002781865.1
Candidatus Aenigmarchaeota archaeon ex4484_224	Archaea;DPANN group;Candidatus Aenigmarchaeota	ex4484_224	SAMN06647962	PRJNA362212	GCA_002254545.1	Contig	0.485206	27.7		NJEA01	32	589	2017-08-16T00:00:00Z	ftp://ftp.ncbi.nlm.nih.gov/genomes/all/GCA/002/254/545/GCA_002254545.1_ASM225454v1		GCA_002254545.1
Candidatus Aenigmarchaeota archaeon ex4484_52	Archaea;DPANN group;Candidatus Aenigmarchaeota	ex4484_52	SAMN06647971	PRJNA362212	GCA_002254415.1	Contig	0.614182	28		NJDR01	53	621	2017-08-16T00:00:00Z	ftp://ftp.ncbi.nlm.nih.gov/genomes/all/GCA/002/254/415/GCA_002254415.1_ASM225441v1		GCA_002254415.1
Candidatus Aenigmarchaeota archaeon LH_S4	Archaea;DPANN group;Candidatus Aenigmarchaeota	LH_S4	SAMN18613322	PRJNA699472	GCA_023659975.1	Scaffold	0.779153	31.3		JAGXOI01	103	0	2022-06-07T00:00:00Z	ftp://ftp.ncbi.nlm.nih.gov/genomes/all/GCA/023/659/975/GCA_023659975.1_ASM2365997v1		GCA_023659975.1
Candidatus Aenigmarchaeota archaeon LH_S5	Archaea;DPANN group;Candidatus Aenigmarchaeota	LH_S5	SAMN18613323	PRJNA699472	GCA_023659955.1	Scaffold	0.563912	31.4		JAGXOJ01	90	0	2022-06-07T00:00:00Z	ftp://ftp.ncbi.nlm.nih.gov/genomes/all/GCA/023/659/955/GCA_023659955.1_ASM2365995v1		GCA_023659955.1
Candidatus Aenigmarchaeota archaeon LH_S6	Archaea;DPANN group;Candidatus Aenigmarchaeota	LH_S6	SAMN18613324	PRJNA699472	GCA_023659935.1	Scaffold	0.728758	31.6		JAGXOK01	63	0	2022-06-07T00:00:00Z	ftp://ftp.ncbi.nlm.nih.gov/genomes/all/GCA/023/659/935/GCA_023659935.1_ASM2365993v1		GCA_023659935.1
Candidatus Aenigmarchaeota archaeon LH_S7	Archaea;DPANN group;Candidatus Aenigmarchaeota	LH_S7	SAMN18613325	PRJNA699472	GCA_023659895.1	Scaffold	0.740334	32.6		JAGXOL01	56	0	2022-06-07T00:00:00Z	ftp://ftp.ncbi.nlm.nih.gov/genomes/all/GCA/023/659/895/GCA_023659895.1_ASM2365989v1		GCA_023659895.1
Candidatus Aenigmarchaeota archaeon LH_S8	Archaea;DPANN group;Candidatus Aenigmarchaeota	LH_S8	SAMN18613326	PRJNA699472	GCA_023659905.1	Scaffold	0.612024	32.5		JAGXOM01	54	0	2022-06-07T00:00:00Z	ftp://ftp.ncbi.nlm.nih.gov/genomes/all/GCA/023/659/905/GCA_023659905.1_ASM2365990v1		GCA_023659905.1
Candidatus Aenigmarchaeum sp.	Archaea;Other;Other	BE2012_2_32_6	SAMN22209318	PRJNA767587	GCA_020724205.1	Scaffold	0.72459	31.6		DYHK01	153	0	2021-11-02T00:00:00Z	ftp://ftp.ncbi.nlm.nih.gov/genomes/all/GCA/020/724/205/GCA_020724205.1_ASM2072420v1		GCA_020724205.1
Candidatus Alkanophagales archaeon	Archaea;Euryarchaeota;Stenosarchaea group	B39_G2	SAMN09215057	PRJNA362212	GCA_003661185.1	Contig	1.69064	51.9		QMVQ01	259	1806	2018-10-15T00:00:00Z	ftp://ftp.ncbi.nlm.nih.gov/genomes/all/GCA/003/661/185/GCA_003661185.1_ASM366118v1		GCA_003661185.1
Candidatus Altiarchaeales archaeon	Archaea;DPANN group;Candidatus Altiarchaeota	Bin_400	SAMN13151285	PRJNA561032	GCA_014727915.1	Contig	1.80897	54.3		WJMO01	13	1856	2020-09-24T00:00:00Z	ftp://ftp.ncbi.nlm.nih.gov/genomes/all/GCA/014/727/915/GCA_014727915.1_ASM1472791v1		GCA_014727915.1
Candidatus Altiarchaeales archaeon	Archaea;DPANN group;Candidatus Altiarchaeota	RBin_020	SAMN13151283	PRJNA561032	GCA_014727985.1	Contig	2.17565	54.2		WJMM01	66	2014	2020-09-24T00:00:00Z	ftp://ftp.ncbi.nlm.nih.gov/genomes/all/GCA/014/727/985/GCA_014727985.1_ASM1472798v1		GCA_014727985.1
Candidatus Altiarchaeales archaeon	Archaea;DPANN group;Candidatus Altiarchaeota	nzgw1	SAMN19017042	PRJNA699054	GCA_023252215.1	Scaffold	1.54555	48.4		JAHEXG01	90	0	2022-05-06T00:00:00Z	ftp://ftp.ncbi.nlm.nih.gov/genomes/all/GCA/023/252/215/GCA_023252215.1_ASM2325221v1		GCA_023252215.1
Candidatus Altiarchaeales archaeon	Archaea;DPANN group;Candidatus Altiarchaeota	bin N1.25	SAMN19414144	PRJNA625450	GCA_022013775.1	Contig	1.32306	47.8		JAKLPR01	119	1514	2022-02-05T00:00:00Z	ftp://ftp.ncbi.nlm.nih.gov/genomes/all/GCA/022/013/775/GCA_022013775.1_ASM2201377v1		GCA_022013775.1
Candidatus Altiarchaeales archaeon	Archaea;DPANN group;Candidatus Altiarchaeota	B22_G2	SAMN09215058	PRJNA362212	GCA_003663175.1	Contig	0.937638	38.3		QMZM01	95	1012	2018-10-15T00:00:00Z	ftp://ftp.ncbi.nlm.nih.gov/genomes/all/GCA/003/663/175/GCA_003663175.1_ASM366317v1		GCA_003663175.1
Candidatus Altiarchaeales archaeon	Archaea;DPANN group;Candidatus Altiarchaeota	B36_G9	SAMN09215222	PRJNA362212	GCA_003663125.1	Contig	1.2188	38.3		QMZK01	135	1291	2018-10-15T00:00:00Z	ftp://ftp.ncbi.nlm.nih.gov/genomes/all/GCA/003/663/125/GCA_003663125.1_ASM366312v1		GCA_003663125.1
Candidatus Altiarchaeales archaeon	Archaea;DPANN group;Candidatus Altiarchaeota	SpSt-1148	SAMN09639060	PRJNA480137	GCA_011380095.1	Contig	1.01918	49.9		DSAL01	123	1089	2020-03-17T00:00:00Z	ftp://ftp.ncbi.nlm.nih.gov/genomes/all/GCA/011/380/095/GCA_011380095.1_ASM1138009v1		GCA_011380095.1
Candidatus Altiarchaeales archaeon	Archaea;DPANN group;Candidatus Altiarchaeota	HyVt-130	SAMN09638296	PRJNA480137	GCA_011044085.1	Contig	0.932783	38		DQXJ01	121	1027	2020-03-01T00:00:00Z	ftp://ftp.ncbi.nlm.nih.gov/genomes/all/GCA/011/044/085/GCA_011044085.1_ASM1104408v1		GCA_011044085.1
Candidatus Altiarchaeales archaeon	Archaea;DPANN group;Candidatus Altiarchaeota	B80_G16	SAMN09214942	PRJNA362212	GCA_003663045.1	Contig	1.17179	39.2		QMZG01	162	1219	2018-10-15T00:00:00Z	ftp://ftp.ncbi.nlm.nih.gov/genomes/all/GCA/003/663/045/GCA_003663045.1_ASM366304v1		GCA_003663045.1
Candidatus Altiarchaeales archaeon	Archaea;DPANN group;Candidatus Altiarchaeota	B52_G2	SAMN09215059	PRJNA362212	GCA_003663115.1	Contig	1.19413	43.5		QMZJ01	165	1271	2018-10-15T00:00:00Z	ftp://ftp.ncbi.nlm.nih.gov/genomes/all/GCA/003/663/115/GCA_003663115.1_ASM366311v1		GCA_003663115.1
Candidatus Altiarchaeales archaeon	Archaea;DPANN group;Candidatus Altiarchaeota	RBin_358	SAMN13151203	PRJNA561032	GCA_014729705.1	Contig	2.31537	47.5		WJJK01	405	2685	2020-09-24T00:00:00Z	ftp://ftp.ncbi.nlm.nih.gov/genomes/all/GCA/014/729/705/GCA_014729705.1_ASM1472970v1		GCA_014729705.1
Candidatus Altiarchaeales archaeon	Archaea;DPANN group;Candidatus Altiarchaeota	M_DeepCast_200m_m2_220	SAMN10966491	PRJNA523022	GCA_016867655.1	Contig	1.15268	46		VGJA01	215	1257	2021-02-11T00:00:00Z	ftp://ftp.ncbi.nlm.nih.gov/genomes/all/GCA/016/867/655/GCA_016867655.1_JGI_2017-08-21		GCA_016867655.1
Candidatus Altiarchaeales archaeon	Archaea;DPANN group;Candidatus Altiarchaeota	HyVt-188	SAMN09638359	PRJNA480137	GCA_011040285.1	Contig	1.10288	43.6		DQZU01	203	1135	2020-02-28T00:00:00Z	ftp://ftp.ncbi.nlm.nih.gov/genomes/all/GCA/011/040/285/GCA_011040285.1_ASM1104028v1		GCA_011040285.1
Candidatus Altiarchaeales archaeon	Archaea;DPANN group;Candidatus Altiarchaeota	HyVt-139	SAMN09638305	PRJNA480137	GCA_011042275.1	Contig	0.788863	39.1		DQXS01	153	875	2020-02-29T00:00:00Z	ftp://ftp.ncbi.nlm.nih.gov/genomes/all/GCA/011/042/275/GCA_011042275.1_ASM1104227v1		GCA_011042275.1
Candidatus Altiarchaeales archaeon	Archaea;DPANN group;Candidatus Altiarchaeota	B25_G15	SAMN09214881	PRJNA362212	GCA_003663165.1	Contig	0.873974	35		QMZL01	207	960	2018-10-15T00:00:00Z	ftp://ftp.ncbi.nlm.nih.gov/genomes/all/GCA/003/663/165/GCA_003663165.1_ASM366316v1		GCA_003663165.1
Candidatus Altiarchaeales archaeon	Archaea;DPANN group;Candidatus Altiarchaeota	UWMA-0253	SAMN10967590	PRJNA522654	GCA_012961245.1	Contig	0.916642	37.5		DTZR01	282	1058	2020-05-04T00:00:00Z	ftp://ftp.ncbi.nlm.nih.gov/genomes/all/GCA/012/961/245/GCA_012961245.1_ASM1296124v1		GCA_012961245.1
Candidatus Altiarchaeales archaeon	Archaea;DPANN group;Candidatus Altiarchaeota	RS_13_74	SAMN18452487	PRJNA707313	GCA_023131275.1	Contig	1.08691	44.1		JAGLZU01	511	1437	2022-04-26T00:00:00Z	ftp://ftp.ncbi.nlm.nih.gov/genomes/all/GCA/023/131/275/GCA_023131275.1_ASM2313127v1		GCA_023131275.1
Candidatus Altiarchaeales archaeon A3	Archaea;DPANN group;Candidatus Altiarchaeota	A3	SAMN06213951	PRJNA340050	GCA_002083985.1	Scaffold	1.44693	31.8		MTER01	209	1305	2017-04-10T00:00:00Z	ftp://ftp.ncbi.nlm.nih.gov/genomes/all/GCA/002/083/985/GCA_002083985.1_ASM208398v1		GCA_002083985.1
Candidatus Altiarchaeales archaeon ex4484_2	Archaea;DPANN group;Candidatus Altiarchaeota	ex4484_2	SAMN06647956	PRJNA362212	GCA_002254565.1	Scaffold	1.3953	45.6		NJEG01	53	1481	2017-08-16T00:00:00Z	ftp://ftp.ncbi.nlm.nih.gov/genomes/all/GCA/002/254/565/GCA_002254565.1_ASM225456v1		GCA_002254565.1
Candidatus Altiarchaeales archaeon ex4484_96	Archaea;DPANN group;Candidatus Altiarchaeota	ex4484_96	SAMN06647981	PRJNA362212	GCA_002254405.1	Contig	0.919319	44.3		NJDH01	65	1009	2017-08-16T00:00:00Z	ftp://ftp.ncbi.nlm.nih.gov/genomes/all/GCA/002/254/405/GCA_002254405.1_ASM225440v1		GCA_002254405.1
Candidatus Altiarchaeales archaeon HGW-Altiarchaeales-1	Archaea;DPANN group;Candidatus Altiarchaeota	HGW-Altiarchaeales-1	SAMN06767574	PRJNA321556	GCA_002841105.1	Scaffold	2.01298	33		PHDY01	358	2007	2017-12-13T00:00:00Z	ftp://ftp.ncbi.nlm.nih.gov/genomes/all/GCA/002/841/105/GCA_002841105.1_ASM284110v1		GCA_002841105.1
Candidatus Altiarchaeales archaeon IMC4	Archaea;DPANN group;Candidatus Altiarchaeota	IMC4_SM1	SAMN05386354	PRJEB6121	GCA_001742785.1	Scaffold	1.39091	47.9		MCBF01	1	1328	2016-09-13T00:00:00Z	ftp://ftp.ncbi.nlm.nih.gov/genomes/all/GCA/001/742/785/GCA_001742785.1_ASM174278v1		GCA_001742785.1
Candidatus Altiarchaeales archaeon WOR_SM1_79	Archaea;DPANN group;Candidatus Altiarchaeota	WOR_SM1_79	SAMN04979201	PRJNA270657	GCA_001723835.1	Scaffold	3.18802	39.8		MCBD01	332	2705	2016-09-13T00:00:00Z	ftp://ftp.ncbi.nlm.nih.gov/genomes/all/GCA/001/723/835/GCA_001723835.1_ASM172383v1		GCA_001723835.1
Candidatus Altiarchaeales archaeon WOR_SM1_86-2	Archaea;DPANN group;Candidatus Altiarchaeota	WOR_SM1_86-2	SAMN04980912	PRJNA270657	GCA_001723855.1	Contig	2.08797	40.8		MCBC01	170	2066	2016-09-13T00:00:00Z	ftp://ftp.ncbi.nlm.nih.gov/genomes/all/GCA/001/723/855/GCA_001723855.1_ASM172385v1		GCA_001723855.1
Candidatus Altiarchaeota archaeon	Archaea;DPANN group;Candidatus Altiarchaeota	Zod_Metabat.1191	SAMN17241841	PRJNA690107	GCA_016931955.1	Contig	1.55052	46.8		JAFGDV01	46	1666	2021-02-24T00:00:00Z	ftp://ftp.ncbi.nlm.nih.gov/genomes/all/GCA/016/931/955/GCA_016931955.1_ASM1693195v1		GCA_016931955.1
Candidatus Altiarchaeota archaeon	Archaea;DPANN group;Candidatus Altiarchaeota	DPANNHV_H2.bin.121	SAMN13483416	PRJNA593679	GCA_018220935.1	Contig	0.850445	35.7		JAAOXU01	37	971	2021-04-30T00:00:00Z	ftp://ftp.ncbi.nlm.nih.gov/genomes/all/GCA/018/220/935/GCA_018220935.1_ASM1822093v1		GCA_018220935.1
Candidatus Altiarchaeota archaeon	Archaea;DPANN group;Candidatus Altiarchaeota	DPANNHV_H2.bin.136	SAMN13483417	PRJNA593679	GCA_018220955.1	Contig	0.644673	42.1		JAAOXV01	77	778	2021-04-30T00:00:00Z	ftp://ftp.ncbi.nlm.nih.gov/genomes/all/GCA/018/220/955/GCA_018220955.1_ASM1822095v1		GCA_018220955.1
Candidatus Altiarchaeota archaeon	Archaea;DPANN group;Candidatus Altiarchaeota	KR13_N2.mb.43	SAMN19297604	PRJNA627556	GCA_018896735.1	Contig	1.23937	48.1		JAHILX01	132	1412	2021-06-16T00:00:00Z	ftp://ftp.ncbi.nlm.nih.gov/genomes/all/GCA/018/896/735/GCA_018896735.1_ASM1889673v1		GCA_018896735.1
Candidatus Altiarchaeota archaeon	Archaea;DPANN group;Candidatus Altiarchaeota	DPANNHV_H2.bin.40	SAMN13483418	PRJNA593679	GCA_018221005.1	Contig	0.726612	42.3		JAAOXW01	84	877	2021-04-30T00:00:00Z	ftp://ftp.ncbi.nlm.nih.gov/genomes/all/GCA/018/221/005/GCA_018221005.1_ASM1822100v1		GCA_018221005.1
Candidatus Altiarchaeota archaeon	Archaea;DPANN group;Candidatus Altiarchaeota	KR13_N1.mb.66	SAMN19297573	PRJNA627556	GCA_018897475.1	Contig	1.41422	47.5		JAHIKS01	151	1636	2021-06-16T00:00:00Z	ftp://ftp.ncbi.nlm.nih.gov/genomes/all/GCA/018/897/475/GCA_018897475.1_ASM1889747v1		GCA_018897475.1
Candidatus Altiarchaeota archaeon	Archaea;DPANN group;Candidatus Altiarchaeota	KR13_S3.mb.112	SAMN19297662	PRJNA627556	GCA_018895455.1	Contig	1.1317	48.4		JAHIOD01	138	1293	2021-06-16T00:00:00Z	ftp://ftp.ncbi.nlm.nih.gov/genomes/all/GCA/018/895/455/GCA_018895455.1_ASM1889545v1		GCA_018895455.1
Candidatus Altiarchaeota archaeon	Archaea;DPANN group;Candidatus Altiarchaeota	S014_51_esom	SAMN12837210	PRJNA546572	GCA_015523055.1	Contig	0.973568	45		WALD01	109	0	2020-11-16T00:00:00Z	ftp://ftp.ncbi.nlm.nih.gov/genomes/all/GCA/015/523/055/GCA_015523055.1_ASM1552305v1		GCA_015523055.1
Candidatus Altiarchaeota archaeon	Archaea;DPANN group;Candidatus Altiarchaeota	DPANNHV_H2.bin.71	SAMN13483419	PRJNA593679	GCA_018221025.1	Contig	0.631862	39.8		JAAOXX01	75	778	2021-04-30T00:00:00Z	ftp://ftp.ncbi.nlm.nih.gov/genomes/all/GCA/018/221/025/GCA_018221025.1_ASM1822102v1		GCA_018221025.1
Candidatus Altiarchaeota archaeon	Archaea;DPANN group;Candidatus Altiarchaeota	Zod_Metabat.755	SAMN17243328	PRJNA690107	GCA_016935655.1	Contig	1.40756	50.7		JAFGQM01	144	1656	2021-02-24T00:00:00Z	ftp://ftp.ncbi.nlm.nih.gov/genomes/all/GCA/016/935/655/GCA_016935655.1_ASM1693565v1		GCA_016935655.1
Candidatus Altiarchaeota archaeon	Archaea;DPANN group;Candidatus Altiarchaeota	Modern_marine.mb.103	SAMN19297925	PRJNA627556	GCA_018815265.1	Contig	1.57856	44		JAHIYG01	317	1812	2021-06-09T00:00:00Z	ftp://ftp.ncbi.nlm.nih.gov/genomes/all/GCA/018/815/265/GCA_018815265.1_ASM1881526v1		GCA_018815265.1
Candidatus Altiarchaeota archaeon	Archaea;DPANN group;Candidatus Altiarchaeota	KR13_S2_MetaG.mb.19	SAMN19297646	PRJNA627556	GCA_018896055.1	Contig	0.932043	48.7		JAHINN01	193	1122	2021-06-16T00:00:00Z	ftp://ftp.ncbi.nlm.nih.gov/genomes/all/GCA/018/896/055/GCA_018896055.1_ASM1889605v1		GCA_018896055.1
Candidatus Altiarchaeota archaeon	Archaea;DPANN group;Candidatus Altiarchaeota	KR13_Ju.mb.35	SAMN19297542	PRJNA627556	GCA_018898515.1	Contig	0.620329	48.9		JAHIJN01	182	819	2021-06-16T00:00:00Z	ftp://ftp.ncbi.nlm.nih.gov/genomes/all/GCA/018/898/515/GCA_018898515.1_ASM1889851v1		GCA_018898515.1
Candidatus Altiarchaeum hamiconexum	Archaea;DPANN group;Candidatus Altiarchaeota	CG_2015-0102_33_492	SAMN13287415	PRJNA405969	GCA_009992655.1	Scaffold	1.48011	32.6		JAACUZ01	223	1389	2020-01-29T00:00:00Z	ftp://ftp.ncbi.nlm.nih.gov/genomes/all/GCA/009/992/655/GCA_009992655.1_ASM999265v1		GCA_009992655.1
Candidatus Altiarchaeum hamiconexum	Archaea;DPANN group;Candidatus Altiarchaeota	CG_2015-03_33_614	SAMN13287281	PRJNA405969	GCA_009995255.1	Scaffold	1.42801	32.5		JAACPY01	225	1315	2020-01-29T00:00:00Z	ftp://ftp.ncbi.nlm.nih.gov/genomes/all/GCA/009/995/255/GCA_009995255.1_ASM999525v1		GCA_009995255.1
Candidatus Altiarchaeum hamiconexum	Archaea;DPANN group;Candidatus Altiarchaeota	CG_2015-04_33_537	SAMN13287290	PRJNA405969	GCA_009995055.1	Scaffold	1.45647	32.6		JAACQH01	222	1373	2020-01-29T00:00:00Z	ftp://ftp.ncbi.nlm.nih.gov/genomes/all/GCA/009/995/055/GCA_009995055.1_ASM999505v1		GCA_009995055.1
Candidatus Altiarchaeum hamiconexum	Archaea;DPANN group;Candidatus Altiarchaeota	CG_2015-01_33_1645	SAMN13287421	PRJNA405969	GCA_009992525.1	Scaffold	1.37796	32.8		JAACVF01	250	1333	2020-01-29T00:00:00Z	ftp://ftp.ncbi.nlm.nih.gov/genomes/all/GCA/009/992/525/GCA_009992525.1_ASM999252v1		GCA_009992525.1
Candidatus Altiarchaeum hamiconexum	Archaea;DPANN group;Candidatus Altiarchaeota	MSI_2018	SAMN18220766	PRJNA628506	GCA_018260715.1	Scaffold	1.58715	32.4		JAGTWS01	427	0	2021-05-04T00:00:00Z	ftp://ftp.ncbi.nlm.nih.gov/genomes/all/GCA/018/260/715/GCA_018260715.1_ASM1826071v1		GCA_018260715.1
Candidatus Altiarchaeum sp.	Archaea;DPANN group;Candidatus Altiarchaeota	HURL_140	SAMN18220775	PRJNA726852	GCA_018260615.1	Scaffold	2.22702	33		JAGWDQ01	148	0	2021-05-04T00:00:00Z	ftp://ftp.ncbi.nlm.nih.gov/genomes/all/GCA/018/260/615/GCA_018260615.1_ASM1826061v1		GCA_018260615.1
Candidatus Altiarchaeum sp.	Archaea;DPANN group;Candidatus Altiarchaeota	GA_2_1	SAMN18220854	PRJNA627655	GCA_018260695.1	Scaffold	1.33332	31.9		JAGTWR01	75	0	2021-05-04T00:00:00Z	ftp://ftp.ncbi.nlm.nih.gov/genomes/all/GCA/018/260/695/GCA_018260695.1_ASM1826069v1		GCA_018260695.1
Candidatus Altiarchaeum sp.	Archaea;DPANN group;Candidatus Altiarchaeota	GA_1_2	SAMN18220853	PRJNA627655	GCA_018260675.1	Scaffold	1.32397	31.9		JAGTWQ01	79	0	2021-05-04T00:00:00Z	ftp://ftp.ncbi.nlm.nih.gov/genomes/all/GCA/018/260/675/GCA_018260675.1_ASM1826067v1		GCA_018260675.1
Candidatus Altiarchaeum sp.	Archaea;DPANN group;Candidatus Altiarchaeota	GA_1_1	SAMN18220852	PRJNA627655	GCA_018260755.1	Scaffold	1.31918	31.9		JAGTWP01	78	0	2021-05-04T00:00:00Z	ftp://ftp.ncbi.nlm.nih.gov/genomes/all/GCA/018/260/755/GCA_018260755.1_ASM1826075v1		GCA_018260755.1
Candidatus Altiarchaeum sp.	Archaea;DPANN group;Candidatus Altiarchaeota	IMS_BF	SAMN21363066	PRJNA767587	GCA_020718025.1	Scaffold	1.15693	49.2		DYDF01	178	0	2021-11-02T00:00:00Z	ftp://ftp.ncbi.nlm.nih.gov/genomes/all/GCA/020/718/025/GCA_020718025.1_ASM2071802v1		GCA_020718025.1
Candidatus Altiarchaeum sp.	Archaea;DPANN group;Candidatus Altiarchaeota	ACLF_1	SAMN18221259	PRJNA726854	GCA_018260835.1	Scaffold	1.58411	31.9		JAGWDR01	258	0	2021-05-04T00:00:00Z	ftp://ftp.ncbi.nlm.nih.gov/genomes/all/GCA/018/260/835/GCA_018260835.1_ASM1826083v1		GCA_018260835.1
Candidatus Altiarchaeum sp.	Archaea;DPANN group;Candidatus Altiarchaeota	SulCav_AS07-7_33_222	SAMN22209398	PRJNA767587	GCA_020723115.1	Scaffold	0.695303	33.4		DYJO01	391	0	2021-11-02T00:00:00Z	ftp://ftp.ncbi.nlm.nih.gov/genomes/all/GCA/020/723/115/GCA_020723115.1_ASM2072311v1		GCA_020723115.1
Candidatus Altiarchaeum sp. CG_4_10_14_0_8_um_filter_32_851	Archaea;DPANN group;Candidatus Altiarchaeota	CG_4_10_14_0_8_um_filter_32_851	SAMN06659791	PRJNA362739	GCA_002791795.1	Scaffold	1.28717	32.3		PFNC01	172	1116	2017-11-16T00:00:00Z	ftp://ftp.ncbi.nlm.nih.gov/genomes/all/GCA/002/791/795/GCA_002791795.1_ASM279179v1		GCA_002791795.1
Candidatus Altiarchaeum sp. CG_4_8_14_3_um_filter_33_2054	Archaea;DPANN group;Candidatus Altiarchaeota	CG_4_8_14_3_um_filter_33_2054	SAMN06659903	PRJNA362739	GCA_002783845.1	Scaffold	1.00726	32.4		PFIU01	100	899	2017-11-16T00:00:00Z	ftp://ftp.ncbi.nlm.nih.gov/genomes/all/GCA/002/783/845/GCA_002783845.1_ASM278384v1		GCA_002783845.1
Candidatus Altiarchaeum sp. CG_4_9_14_0_8_um_filter_32_206	Archaea;DPANN group;Candidatus Altiarchaeota	CG_4_9_14_0_8_um_filter_32_206	SAMN06660013	PRJNA362739	GCA_002789105.1	Scaffold	1.02716	32.1		PFSO01	170	916	2017-11-16T00:00:00Z	ftp://ftp.ncbi.nlm.nih.gov/genomes/all/GCA/002/789/105/GCA_002789105.1_ASM278910v1		GCA_002789105.1
Candidatus Altiarchaeum sp. CG03_land_8_20_14_0_80_32_618	Archaea;DPANN group;Candidatus Altiarchaeota	CG03_land_8_20_14_0_80_32_618	SAMN06659185	PRJNA362739	GCA_002785505.1	Scaffold	1.49892	32.3		PEUK01	251	1334	2017-11-16T00:00:00Z	ftp://ftp.ncbi.nlm.nih.gov/genomes/all/GCA/002/785/505/GCA_002785505.1_ASM278550v1		GCA_002785505.1
Candidatus Altiarchaeum sp. CG12_big_fil_rev_8_21_14_0_65_33_22	Archaea;DPANN group;Candidatus Altiarchaeota	CG12_big_fil_rev_8_21_14_0_65_33_22	SAMN06659547	PRJNA362739	GCA_002762655.1	Scaffold	1.29713	32.5		PCUZ01	203	1138	2017-11-13T00:00:00Z	ftp://ftp.ncbi.nlm.nih.gov/genomes/all/GCA/002/762/655/GCA_002762655.1_ASM276265v1		GCA_002762655.1
Candidatus Altiarchaeum sp. CG2_30_32_3053	Archaea;DPANN group;Candidatus Altiarchaeota	CG2_30_32_3053	SAMN04328315	PRJNA297582	GCA_001873845.1	Scaffold	1.66097	32.2		MNZY01	258	1353	2016-11-09T00:00:00Z	ftp://ftp.ncbi.nlm.nih.gov/genomes/all/GCA/001/873/845/GCA_001873845.1_ASM187384v1		GCA_001873845.1
Candidatus Altiarchaeum sp. HURL_250	Archaea;DPANN group;Candidatus Altiarchaeota	HURL_250	SAMN18220774	PRJNA726852	GCA_018260655.1	Scaffold	2.22706	33.2		JAGWDP01	191	0	2021-05-04T00:00:00Z	ftp://ftp.ncbi.nlm.nih.gov/genomes/all/GCA/018/260/655/GCA_018260655.1_ASM1826065v1		GCA_018260655.1
Candidatus Anstonella stagnisolia	Archaea;DPANN group;Candidatus Micrarchaeota	LFW-35	SAMEA4835417	PRJEB21808	GCA_902384585.1	Contig	1.33282	50.3		CABMCJ01	6	1335	2019-08-17T00:00:00Z	ftp://ftp.ncbi.nlm.nih.gov/genomes/all/GCA/902/384/585/GCA_902384585.1_uncultured_DPANN_archaeon_LFW-35		GCA_902384585.1
Candidatus Aramenus sp.	Archaea;Other;Other	CH1	SAMN26492869	PRJNA811155	GCA_022678445.1	Contig	1.93041	48.9		JALBWU01	24	2165	2022-03-22T00:00:00Z	ftp://ftp.ncbi.nlm.nih.gov/genomes/all/GCA/022/678/445/GCA_022678445.1_ASM2267844v1		GCA_022678445.1
Candidatus Aramenus sp.	Archaea;Other;Other	AZ2	SAMN17975923	PRJNA486381	GCA_017799075.1	Contig	1.68187	47.8		JAFLRL01	379	1999	2021-04-06T00:00:00Z	ftp://ftp.ncbi.nlm.nih.gov/genomes/all/GCA/017/799/075/GCA_017799075.1_ASM1779907v1		GCA_017799075.1
Candidatus Aramenus sulfurataquae	Archaea;TACK group;Crenarchaeota	AZ1-illumina	SAMN03444554	PRJNA198460	GCA_000565255.1	Contig	1.79889	47		ASRH01	46	1975	2014-02-07T00:00:00Z	ftp://ftp.ncbi.nlm.nih.gov/genomes/all/GCA/000/565/255/GCA_000565255.1_Az1	ftp://ftp.ncbi.nlm.nih.gov/genomes/all/GCF/000/565/255/GCF_000565255.1_Az1	GCA_000565255.1
Candidatus Aramenus sulfurataquae	Archaea;TACK group;Crenarchaeota	AZ1-454	SAMN03323732	PRJNA273893	GCA_000961135.2	Contig	1.82614	46.9		JZWS02	103	2026	2015-03-24T00:00:00Z	ftp://ftp.ncbi.nlm.nih.gov/genomes/all/GCA/000/961/135/GCA_000961135.2_ASM96113v2		GCA_000961135.2
Candidatus Argoarchaeum ethanivorans	Archaea;Euryarchaeota;Stenosarchaea group	Eth-Arch1	SAMN10235260	PRJNA495932	GCA_004193545.1	Contig	1.99085	41.5		RPGO01	46	2069	2019-02-12T00:00:00Z	ftp://ftp.ncbi.nlm.nih.gov/genomes/all/GCA/004/193/545/GCA_004193545.1_ASM419354v1		GCA_004193545.1
Candidatus Argoarchaeum ethanivorans	Archaea;Euryarchaeota;Stenosarchaea group	gfbio:e3339647-f889-4370-9287-4fb5cb688e4c:AG392D22_GoMArc1	SAMEA7490084	PRJEB36096	GCA_905067555.1	Contig	1.22053	41.7		CAJHIS01	84	1241	2020-11-18T00:00:00Z	ftp://ftp.ncbi.nlm.nih.gov/genomes/all/GCA/905/067/555/GCA_905067555.1_GoM-Arc1-GOM-AG-392-D22	ftp://ftp.ncbi.nlm.nih.gov/genomes/all/GCF/905/067/555/GCF_905067555.1_GoM-Arc1-GOM-AG-392-D22	GCA_905067555.1
Candidatus Argoarchaeum ethanivorans	Archaea;Euryarchaeota;Stenosarchaea group	gfbio:e3339647-f889-4370-9287-4fb5cb688e4c:AG392J18_GoMArc1	SAMEA7490086	PRJEB36096	GCA_905067535.1	Contig	0.958882	41.8		CAJHIR01	105	992	2020-11-18T00:00:00Z	ftp://ftp.ncbi.nlm.nih.gov/genomes/all/GCA/905/067/535/GCA_905067535.1_GoM-Arc1-GOM-AG-392-J18		GCA_905067535.1
Candidatus Baldrarchaeota archaeon	Archaea;Asgard group;Candidatus Baldrarchaeota	MAG_95	SAMN19820862	PRJNA678817	GCA_019056805.1	Scaffold	1.92251	35.5		DXJG01	18	0	2021-06-29T00:00:00Z	ftp://ftp.ncbi.nlm.nih.gov/genomes/all/GCA/019/056/805/GCA_019056805.1_ASM1905680v1		GCA_019056805.1
Candidatus Baldrarchaeum yapensis	Archaea;Asgard group;Candidatus Baldrarchaeota	Yap30.bin9.72	SAMN16492200	PRJNA680430	GCA_016840465.1	Contig	2.26779	45.9		JAEOSH01	100	0	2021-02-09T00:00:00Z	ftp://ftp.ncbi.nlm.nih.gov/genomes/all/GCA/016/840/465/GCA_016840465.1_ASM1684046v1		GCA_016840465.1
Candidatus Bathyarchaeota archaeon	Archaea;TACK group;Candidatus Bathyarchaeota	bin16	SAMN17669581	PRJNA575161	GCA_020346605.1	Chromosome	2.30276	58.1	chromosome:CP070784.1		1	2474	2021-10-07T00:00:00Z	ftp://ftp.ncbi.nlm.nih.gov/genomes/all/GCA/020/346/605/GCA_020346605.1_ASM2034660v1		GCA_020346605.1
Candidatus Bathyarchaeota archaeon	Archaea;TACK group;Candidatus Bathyarchaeota	bin115	SAMN17669545	PRJNA575161	GCA_020344315.1	Chromosome	1.55695	43.8	chromosome:CP070820.1		1	1648	2021-10-07T00:00:00Z	ftp://ftp.ncbi.nlm.nih.gov/genomes/all/GCA/020/344/315/GCA_020344315.1_ASM2034431v1		GCA_020344315.1
Candidatus Bathyarchaeota archaeon	Archaea;TACK group;Candidatus Bathyarchaeota	bin87	SAMN17669717	PRJNA575161	GCA_020354575.1	Chromosome	1.83811	41.6	chromosome:CP070649.1		1	1988	2021-10-07T00:00:00Z	ftp://ftp.ncbi.nlm.nih.gov/genomes/all/GCA/020/354/575/GCA_020354575.1_ASM2035457v1		GCA_020354575.1
Candidatus Bathyarchaeota archaeon	Archaea;TACK group;Candidatus Bathyarchaeota	bin30	SAMN17669611	PRJNA575161	GCA_020348865.1	Chromosome	1.49748	45.5	chromosome:CP070754.1		1	1543	2021-10-07T00:00:00Z	ftp://ftp.ncbi.nlm.nih.gov/genomes/all/GCA/020/348/865/GCA_020348865.1_ASM2034886v1		GCA_020348865.1
Candidatus Bathyarchaeota archaeon	Archaea;TACK group;Candidatus Bathyarchaeota	bin67	SAMN17669683	PRJNA575161	GCA_020352645.1	Chromosome	1.68111	45.5	chromosome:CP070683.1		1	1752	2021-10-07T00:00:00Z	ftp://ftp.ncbi.nlm.nih.gov/genomes/all/GCA/020/352/645/GCA_020352645.1_ASM2035264v1		GCA_020352645.1
Candidatus Bathyarchaeota archaeon	Archaea;TACK group;Candidatus Bathyarchaeota	bin42	SAMN17669635	PRJNA575161	GCA_020351305.1	Chromosome	1.87038	41.6	chromosome:CP070730.1		1	1971	2021-10-07T00:00:00Z	ftp://ftp.ncbi.nlm.nih.gov/genomes/all/GCA/020/351/305/GCA_020351305.1_ASM2035130v1		GCA_020351305.1
Candidatus Bathyarchaeota archaeon	Archaea;TACK group;Candidatus Bathyarchaeota	bin28	SAMN17669606	PRJNA575161	GCA_020348945.1	Chromosome	1.7228	43.6	chromosome:CP070759.1		1	1835	2021-10-07T00:00:00Z	ftp://ftp.ncbi.nlm.nih.gov/genomes/all/GCA/020/348/945/GCA_020348945.1_ASM2034894v1		GCA_020348945.1
Candidatus Bathyarchaeota archaeon	Archaea;TACK group;Candidatus Bathyarchaeota	bin106	SAMN17669530	PRJNA575161	GCA_020341775.1	Chromosome	1.9211	45.7	chromosome:CP070835.1		1	2042	2021-10-07T00:00:00Z	ftp://ftp.ncbi.nlm.nih.gov/genomes/all/GCA/020/341/775/GCA_020341775.1_ASM2034177v1		GCA_020341775.1
Candidatus Bathyarchaeota archaeon	Archaea;TACK group;Candidatus Bathyarchaeota	bin257	SAMN17669600	PRJNA575161	GCA_020345645.1	Chromosome	1.51355	47.3	chromosome:CP070765.1		1	1620	2021-10-07T00:00:00Z	ftp://ftp.ncbi.nlm.nih.gov/genomes/all/GCA/020/345/645/GCA_020345645.1_ASM2034564v1		GCA_020345645.1
Candidatus Bathyarchaeota archaeon	Archaea;TACK group;Candidatus Bathyarchaeota	bin490	SAMN17669652	PRJNA575161	GCA_020350385.1	Chromosome	0.869056	44.1	chromosome:CP070714.1		1	935	2021-10-07T00:00:00Z	ftp://ftp.ncbi.nlm.nih.gov/genomes/all/GCA/020/350/385/GCA_020350385.1_ASM2035038v1		GCA_020350385.1
Candidatus Bathyarchaeota archaeon	Archaea;TACK group;Candidatus Bathyarchaeota	bin695	SAMN17669687	PRJNA575161	GCA_020352535.1	Chromosome	1.36211	46.9	chromosome:CP070679.1		1	1478	2021-10-07T00:00:00Z	ftp://ftp.ncbi.nlm.nih.gov/genomes/all/GCA/020/352/535/GCA_020352535.1_ASM2035253v1		GCA_020352535.1
Candidatus Bathyarchaeota archaeon	Archaea;TACK group;Candidatus Bathyarchaeota	bin91	SAMN17669726	PRJNA575161	GCA_020354065.1	Chromosome	1.50209	56.7	chromosome:CP070640.1		1	1661	2021-10-07T00:00:00Z	ftp://ftp.ncbi.nlm.nih.gov/genomes/all/GCA/020/354/065/GCA_020354065.1_ASM2035406v1		GCA_020354065.1
Candidatus Bathyarchaeota archaeon	Archaea;TACK group;Candidatus Bathyarchaeota	bin519	SAMN17669657	PRJNA575161	GCA_020350305.1	Chromosome	1.28118	43.8	chromosome:CP070709.1		1	1425	2021-10-07T00:00:00Z	ftp://ftp.ncbi.nlm.nih.gov/genomes/all/GCA/020/350/305/GCA_020350305.1_ASM2035030v1		GCA_020350305.1
Candidatus Bathyarchaeota archaeon	Archaea;TACK group;Candidatus Bathyarchaeota	bin796	SAMN17669707	PRJNA575161	GCA_020355125.1	Chromosome	1.97626	40.2	chromosome:CP070659.1		1	2041	2021-10-07T00:00:00Z	ftp://ftp.ncbi.nlm.nih.gov/genomes/all/GCA/020/355/125/GCA_020355125.1_ASM2035512v1		GCA_020355125.1
Candidatus Bathyarchaeota archaeon	Archaea;TACK group;Candidatus Bathyarchaeota	bin363	SAMN17669620	PRJNA575161	GCA_020348285.1	Chromosome	0.819504	44.3	chromosome:CP070745.1		1	897	2021-10-07T00:00:00Z	ftp://ftp.ncbi.nlm.nih.gov/genomes/all/GCA/020/348/285/GCA_020348285.1_ASM2034828v1		GCA_020348285.1
Candidatus Bathyarchaeota archaeon	Archaea;TACK group;Candidatus Bathyarchaeota	bin1106	SAMN17669539	PRJNA575161	GCA_020344435.1	Chromosome	1.17961	47.6	chromosome:CP070826.1		1	1295	2021-10-07T00:00:00Z	ftp://ftp.ncbi.nlm.nih.gov/genomes/all/GCA/020/344/435/GCA_020344435.1_ASM2034443v1		GCA_020344435.1
Candidatus Bathyarchaeota archaeon	Archaea;TACK group;Candidatus Bathyarchaeota	bin345	SAMN17669616	PRJNA575161	GCA_020348365.1	Chromosome	1.08984	47.4	chromosome:CP070749.1		1	1203	2021-10-07T00:00:00Z	ftp://ftp.ncbi.nlm.nih.gov/genomes/all/GCA/020/348/365/GCA_020348365.1_ASM2034836v1		GCA_020348365.1
Candidatus Bathyarchaeota archaeon	Archaea;TACK group;Candidatus Bathyarchaeota	bin22	SAMN17669592	PRJNA575161	GCA_020345945.1	Chromosome	1.1863	45.6	chromosome:CP070773.1		1	1265	2021-10-07T00:00:00Z	ftp://ftp.ncbi.nlm.nih.gov/genomes/all/GCA/020/345/945/GCA_020345945.1_ASM2034594v1		GCA_020345945.1
Candidatus Bathyarchaeota archaeon	Archaea;TACK group;Candidatus Bathyarchaeota	bin1093	SAMN17669537	PRJNA575161	GCA_020344715.1	Chromosome	1.30642	46.1	chromosome:CP070828.1		1	1463	2021-10-07T00:00:00Z	ftp://ftp.ncbi.nlm.nih.gov/genomes/all/GCA/020/344/715/GCA_020344715.1_ASM2034471v1		GCA_020344715.1
Candidatus Bathyarchaeota archaeon	Archaea;TACK group;Candidatus Bathyarchaeota	bin95	SAMN17669730	PRJNA575161	GCA_020356305.1	Chromosome	1.68019	45.9	chromosome:CP070636.1		1	1829	2021-10-07T00:00:00Z	ftp://ftp.ncbi.nlm.nih.gov/genomes/all/GCA/020/356/305/GCA_020356305.1_ASM2035630v1		GCA_020356305.1
Candidatus Bathyarchaeota archaeon	Archaea;TACK group;Candidatus Bathyarchaeota	bin1445	SAMN17669574	PRJNA575161	GCA_020346825.1	Chromosome	1.2035	44.2	chromosome:CP070791.1		1	1304	2021-10-07T00:00:00Z	ftp://ftp.ncbi.nlm.nih.gov/genomes/all/GCA/020/346/825/GCA_020346825.1_ASM2034682v1		GCA_020346825.1
Candidatus Bathyarchaeota archaeon	Archaea;TACK group;Candidatus Bathyarchaeota	bin1484	SAMN17669579	PRJNA575161	GCA_020346725.1	Chromosome	1.10848	46.5	chromosome:CP070786.1		1	1200	2021-10-07T00:00:00Z	ftp://ftp.ncbi.nlm.nih.gov/genomes/all/GCA/020/346/725/GCA_020346725.1_ASM2034672v1		GCA_020346725.1
Candidatus Bathyarchaeota archaeon	Archaea;TACK group;Candidatus Bathyarchaeota	bin882	SAMN17669719	PRJNA575161	GCA_020354535.1	Chromosome	1.42193	42.5	chromosome:CP070647.1		1	1569	2021-10-07T00:00:00Z	ftp://ftp.ncbi.nlm.nih.gov/genomes/all/GCA/020/354/535/GCA_020354535.1_ASM2035453v1		GCA_020354535.1
Candidatus Bathyarchaeota archaeon	Archaea;TACK group;Candidatus Bathyarchaeota	M17C-01	SAMN30076288	PRJNA864620	GCA_024650005.1	Scaffold	2.1525	38.1		JANKMT01	1	2276	2022-08-13T00:00:00Z			GCA_024650005.1
Candidatus Bathyarchaeota archaeon	Archaea;TACK group;Candidatus Bathyarchaeota	DRTY-6_2_bin_141	SAMN18839131	PRJNA544494	GCA_018396815.1	Contig	1.48578	30.9		JAGTQY01	12	1540	2021-05-18T00:00:00Z	ftp://ftp.ncbi.nlm.nih.gov/genomes/all/GCA/018/396/815/GCA_018396815.1_ASM1839681v1		GCA_018396815.1
Candidatus Bathyarchaeota archaeon	Archaea;TACK group;Candidatus Bathyarchaeota	DRTY-6_2_bin_98	SAMN18839132	PRJNA544494	GCA_018396705.1	Contig	1.70876	43.2		JAGTQZ01	9	1810	2021-05-18T00:00:00Z	ftp://ftp.ncbi.nlm.nih.gov/genomes/all/GCA/018/396/705/GCA_018396705.1_ASM1839670v1		GCA_018396705.1
Candidatus Bathyarchaeota archaeon	Archaea;TACK group;Candidatus Bathyarchaeota	DRTY-6_2_bin_115	SAMN18839130	PRJNA544494	GCA_018396675.1	Contig	1.30852	42.9		JAGTQX01	15	1422	2021-05-18T00:00:00Z	ftp://ftp.ncbi.nlm.nih.gov/genomes/all/GCA/018/396/675/GCA_018396675.1_ASM1839667v1		GCA_018396675.1
Candidatus Bathyarchaeota archaeon	Archaea;TACK group;Candidatus Bathyarchaeota	JZ_bin_32	SAMN18839109	PRJNA544494	GCA_018396535.1	Contig	1.41455	41		JAGTQC01	14	1421	2021-05-18T00:00:00Z	ftp://ftp.ncbi.nlm.nih.gov/genomes/all/GCA/018/396/535/GCA_018396535.1_ASM1839653v1		GCA_018396535.1
Candidatus Bathyarchaeota archaeon	Archaea;TACK group;Candidatus Bathyarchaeota	FK_Sedi_B_Bin.165	SAMN27868588	PRJNA666095	GCA_023488905.1	Scaffold	1.789	47.5		JAMDCQ01	23	1986	2022-05-18T00:00:00Z	ftp://ftp.ncbi.nlm.nih.gov/genomes/all/GCA/023/488/905/GCA_023488905.1_ASM2348890v1		GCA_023488905.1
Candidatus Bathyarchaeota archaeon	Archaea;TACK group;Candidatus Bathyarchaeota	AUK093	SAMN18353589	PRJNA713414	GCA_021158125.1	Contig	1.36886	40.3		JAGGVF01	22	1534	2021-12-10T00:00:00Z	ftp://ftp.ncbi.nlm.nih.gov/genomes/all/GCA/021/158/125/GCA_021158125.1_ASM2115812v1		GCA_021158125.1
Candidatus Bathyarchaeota archaeon	Archaea;TACK group;Candidatus Bathyarchaeota	BA_19	SAMN11380319	PRJNA449266	GCA_005888735.1	Scaffold	2.39075	53		VBBN01	72	2389	2019-05-29T00:00:00Z	ftp://ftp.ncbi.nlm.nih.gov/genomes/all/GCA/005/888/735/GCA_005888735.1_ASM588873v1		GCA_005888735.1
Candidatus Bathyarchaeota archaeon	Archaea;TACK group;Candidatus Bathyarchaeota	JZ-2_2_bin_135	SAMN18839135	PRJNA544494	GCA_018396725.1	Scaffold	1.75366	52.8		JAGTRC01	32	1795	2021-05-18T00:00:00Z	ftp://ftp.ncbi.nlm.nih.gov/genomes/all/GCA/018/396/725/GCA_018396725.1_ASM1839672v1		GCA_018396725.1
Candidatus Bathyarchaeota archaeon	Archaea;TACK group;Candidatus Bathyarchaeota	JZ-2_2_bin_129	SAMN18839134	PRJNA544494	GCA_018396865.1	Scaffold	1.82724	50.8		JAGTRB01	43	1946	2021-05-18T00:00:00Z	ftp://ftp.ncbi.nlm.nih.gov/genomes/all/GCA/018/396/865/GCA_018396865.1_ASM1839686v1		GCA_018396865.1
Candidatus Bathyarchaeota archaeon	Archaea;TACK group;Candidatus Bathyarchaeota	JZ-2_2_bin_164	SAMN18839138	PRJNA544494	GCA_018396775.1	Scaffold	1.33087	32.5		JAGTRF01	24	1419	2021-05-18T00:00:00Z	ftp://ftp.ncbi.nlm.nih.gov/genomes/all/GCA/018/396/775/GCA_018396775.1_ASM1839677v1		GCA_018396775.1
Candidatus Bathyarchaeota archaeon	Archaea;TACK group;Candidatus Bathyarchaeota	JZ_bin_36.2	SAMN18839111	PRJNA544494	GCA_018396635.1	Contig	1.45103	44.5		JAGTQE01	35	1472	2021-05-18T00:00:00Z	ftp://ftp.ncbi.nlm.nih.gov/genomes/all/GCA/018/396/635/GCA_018396635.1_ASM1839663v1		GCA_018396635.1
Candidatus Bathyarchaeota archaeon	Archaea;TACK group;Candidatus Bathyarchaeota	E44_bin43	SAMN11124414	PRJNA485648	GCA_004376295.1	Contig	1.88986	43.2		SOJZ01	44	1928	2019-03-25T00:00:00Z	ftp://ftp.ncbi.nlm.nih.gov/genomes/all/GCA/004/376/295/GCA_004376295.1_ASM437629v1		GCA_004376295.1
Candidatus Bathyarchaeota archaeon	Archaea;TACK group;Candidatus Bathyarchaeota	co234_bin5	SAMN14913707	PRJNA630981	GCA_018648905.1	Scaffold	2.45261	51.4		JABGQF01	40	2607	2021-06-02T00:00:00Z	ftp://ftp.ncbi.nlm.nih.gov/genomes/all/GCA/018/648/905/GCA_018648905.1_ASM1864890v1		GCA_018648905.1
Candidatus Bathyarchaeota archaeon	Archaea;TACK group;Candidatus Bathyarchaeota	BA_24	SAMN11380324	PRJNA449266	GCA_005888745.1	Scaffold	2.19521	51.7		VBBS01	75	2274	2019-05-29T00:00:00Z	ftp://ftp.ncbi.nlm.nih.gov/genomes/all/GCA/005/888/745/GCA_005888745.1_ASM588874v1		GCA_005888745.1
Candidatus Bathyarchaeota archaeon	Archaea;TACK group;Candidatus Bathyarchaeota	JZ_bin_23	SAMN18839108	PRJNA544494	GCA_018396995.1	Scaffold	1.46183	43.6		JAGTQB01	42	1519	2021-05-18T00:00:00Z	ftp://ftp.ncbi.nlm.nih.gov/genomes/all/GCA/018/396/995/GCA_018396995.1_ASM1839699v1		GCA_018396995.1
Candidatus Bathyarchaeota archaeon	Archaea;TACK group;Candidatus Bathyarchaeota	QZM_A2_bin_24	SAMN18839119	PRJNA544494	GCA_018396755.1	Scaffold	1.98332	41.4		JAGTQM01	74	2033	2021-05-18T00:00:00Z	ftp://ftp.ncbi.nlm.nih.gov/genomes/all/GCA/018/396/755/GCA_018396755.1_ASM1839675v1		GCA_018396755.1
Candidatus Bathyarchaeota archaeon	Archaea;TACK group;Candidatus Bathyarchaeota	RS_14_11	SAMN18452489	PRJNA707313	GCA_023131225.1	Contig	1.91604	42.6		JAGLZW01	50	1985	2022-04-26T00:00:00Z	ftp://ftp.ncbi.nlm.nih.gov/genomes/all/GCA/023/131/225/GCA_023131225.1_ASM2313122v1		GCA_023131225.1
Candidatus Bathyarchaeota archaeon	Archaea;TACK group;Candidatus Bathyarchaeota	JZ-2_2_bin_159	SAMN18839137	PRJNA544494	GCA_018396415.1	Scaffold	1.38556	42.8		JAGTRE01	30	1453	2021-05-18T00:00:00Z	ftp://ftp.ncbi.nlm.nih.gov/genomes/all/GCA/018/396/415/GCA_018396415.1_ASM1839641v1		GCA_018396415.1
Candidatus Bathyarchaeota archaeon	Archaea;TACK group;Candidatus Bathyarchaeota	BA_11	SAMN11380311	PRJNA449266	GCA_005884635.1	Contig	2.07201	52		VBBF01	61	2164	2019-05-29T00:00:00Z	ftp://ftp.ncbi.nlm.nih.gov/genomes/all/GCA/005/884/635/GCA_005884635.1_ASM588463v1		GCA_005884635.1
Candidatus Bathyarchaeota archaeon	Archaea;TACK group;Candidatus Bathyarchaeota	SI047_bin77	SAMN14914617	PRJNA630981	GCA_018701795.1	Contig	2.36938	51.5		JABHZF01	78	2530	2021-06-03T00:00:00Z	ftp://ftp.ncbi.nlm.nih.gov/genomes/all/GCA/018/701/795/GCA_018701795.1_ASM1870179v1		GCA_018701795.1
Candidatus Bathyarchaeota archaeon	Archaea;TACK group;Candidatus Bathyarchaeota	M10_bin139	SAMN08103046	PRJNA418890	GCA_003601775.1	Scaffold	1.52757	58.4		PIYN01	47	1561	2018-10-01T00:00:00Z	ftp://ftp.ncbi.nlm.nih.gov/genomes/all/GCA/003/601/775/GCA_003601775.1_ASM360177v1		GCA_003601775.1
Candidatus Bathyarchaeota archaeon	Archaea;TACK group;Candidatus Bathyarchaeota	KR_bin-3225	SAMEA6952247	PRJEB38681	GCA_903884205.1	Contig	2.2265	45.4		CAISDU01	103	0	2020-07-10T00:00:00Z	ftp://ftp.ncbi.nlm.nih.gov/genomes/all/GCA/903/884/205/GCA_903884205.1_freshwater_MAG_---_KR_bin-3225		GCA_903884205.1
Candidatus Bathyarchaeota archaeon	Archaea;TACK group;Candidatus Bathyarchaeota	L.E.AR.18	SAMN14673728	PRJNA564648	GCA_013388905.1	Contig	1.50158	40.7		JACAEI01	48	1630	2020-07-04T00:00:00Z	ftp://ftp.ncbi.nlm.nih.gov/genomes/all/GCA/013/388/905/GCA_013388905.1_ASM1338890v1		GCA_013388905.1
Candidatus Bathyarchaeota archaeon	Archaea;TACK group;Candidatus Bathyarchaeota	SI037_bin22	SAMN14914137	PRJNA630981	GCA_018671955.1	Contig	2.4019	51.4		JABHGT01	93	2591	2021-06-02T00:00:00Z	ftp://ftp.ncbi.nlm.nih.gov/genomes/all/GCA/018/671/955/GCA_018671955.1_ASM1867195v1		GCA_018671955.1
Candidatus Bathyarchaeota archaeon	Archaea;TACK group;Candidatus Bathyarchaeota	JZ-2_2_bin_4.4	SAMN18839141	PRJNA544494	GCA_018397065.1	Scaffold	1.20202	41.4		JAGTRI01	46	1238	2021-05-18T00:00:00Z	ftp://ftp.ncbi.nlm.nih.gov/genomes/all/GCA/018/397/065/GCA_018397065.1_ASM1839706v1		GCA_018397065.1
Candidatus Bathyarchaeota archaeon	Archaea;TACK group;Candidatus Bathyarchaeota	AM-2014_bin-0583	SAMEA6955706	PRJEB38681	GCA_903901015.1	Contig	2.04755	45.8		CAIUPH01	117	0	2020-07-10T00:00:00Z	ftp://ftp.ncbi.nlm.nih.gov/genomes/all/GCA/903/901/015/GCA_903901015.1_freshwater_MAG_---_AM-2014_bin-0583		GCA_903901015.1
Candidatus Bathyarchaeota archaeon	Archaea;TACK group;Candidatus Bathyarchaeota	BA_21	SAMN11380321	PRJNA449266	GCA_005884195.1	Scaffold	1.92431	51.9		VBBP01	72	1989	2019-05-29T00:00:00Z	ftp://ftp.ncbi.nlm.nih.gov/genomes/all/GCA/005/884/195/GCA_005884195.1_ASM588419v1		GCA_005884195.1
Candidatus Bathyarchaeota archaeon	Archaea;TACK group;Candidatus Bathyarchaeota	BA_22	SAMN11380322	PRJNA449266	GCA_005888755.1	Scaffold	2.01444	52		VBBQ01	48	2096	2019-05-29T00:00:00Z	ftp://ftp.ncbi.nlm.nih.gov/genomes/all/GCA/005/888/755/GCA_005888755.1_ASM588875v1		GCA_005888755.1
Candidatus Bathyarchaeota archaeon	Archaea;TACK group;Candidatus Bathyarchaeota	BS750m-G28	SAMN16436330	PRJNA638805	GCA_016783455.1	Contig	2.18619	57.5		JADHWN01	83	2354	2021-02-01T00:00:00Z	ftp://ftp.ncbi.nlm.nih.gov/genomes/all/GCA/016/783/455/GCA_016783455.1_ASM1678345v1		GCA_016783455.1
Candidatus Bathyarchaeota archaeon	Archaea;TACK group;Candidatus Bathyarchaeota	M10_bin185	SAMN08103049	PRJNA418890	GCA_003604315.1	Scaffold	1.31087	33.4		PIYK01	35	1440	2018-10-01T00:00:00Z	ftp://ftp.ncbi.nlm.nih.gov/genomes/all/GCA/003/604/315/GCA_003604315.1_ASM360431v1		GCA_003604315.1
Candidatus Bathyarchaeota archaeon	Archaea;TACK group;Candidatus Bathyarchaeota	L.E.AR.33	SAMN14673730	PRJNA564648	GCA_013388895.1	Contig	1.57788	42.1		JACAEK01	58	1767	2020-07-04T00:00:00Z	ftp://ftp.ncbi.nlm.nih.gov/genomes/all/GCA/013/388/895/GCA_013388895.1_ASM1338889v1		GCA_013388895.1
Candidatus Bathyarchaeota archaeon	Archaea;TACK group;Candidatus Bathyarchaeota	SI037S2_bin27	SAMN14914241	PRJNA630981	GCA_018692655.1	Contig	2.68411	51.4		JABHKT01	164	2849	2021-06-02T00:00:00Z	ftp://ftp.ncbi.nlm.nih.gov/genomes/all/GCA/018/692/655/GCA_018692655.1_ASM1869265v1		GCA_018692655.1
Candidatus Bathyarchaeota archaeon	Archaea;TACK group;Candidatus Bathyarchaeota	SI048_bin30	SAMN14914708	PRJNA630981	GCA_018652685.1	Contig	2.3792	51.4		JABIBQ01	99	2567	2021-06-02T00:00:00Z	ftp://ftp.ncbi.nlm.nih.gov/genomes/all/GCA/018/652/685/GCA_018652685.1_ASM1865268v1		GCA_018652685.1
Candidatus Bathyarchaeota archaeon	Archaea;TACK group;Candidatus Bathyarchaeota	BA_9	SAMN11380309	PRJNA449266	GCA_005882895.1	Scaffold	1.96713	52		VBBD01	92	2099	2019-05-29T00:00:00Z	ftp://ftp.ncbi.nlm.nih.gov/genomes/all/GCA/005/882/895/GCA_005882895.1_ASM588289v1		GCA_005882895.1
Candidatus Bathyarchaeota archaeon	Archaea;TACK group;Candidatus Bathyarchaeota	JZ-2_2_bin_143	SAMN18839136	PRJNA544494	GCA_018396915.1	Scaffold	1.6307	45.5		JAGTRD01	42	1770	2021-05-18T00:00:00Z	ftp://ftp.ncbi.nlm.nih.gov/genomes/all/GCA/018/396/915/GCA_018396915.1_ASM1839691v1		GCA_018396915.1
Candidatus Bathyarchaeota archaeon	Archaea;TACK group;Candidatus Bathyarchaeota	NP77	SAMN07618418	PRJNA391943	GCA_002726865.1	Contig	1.99625	48.4		PBSW01	85	1880	2017-10-26T00:00:00Z	ftp://ftp.ncbi.nlm.nih.gov/genomes/all/GCA/002/726/865/GCA_002726865.1_ASM272686v1		GCA_002726865.1
Candidatus Bathyarchaeota archaeon	Archaea;TACK group;Candidatus Bathyarchaeota	QZM_B1_bin_55	SAMN18839127	PRJNA544494	GCA_018396695.1	Scaffold	1.90059	43.3		JAGTQU01	91	2042	2021-05-18T00:00:00Z	ftp://ftp.ncbi.nlm.nih.gov/genomes/all/GCA/018/396/695/GCA_018396695.1_ASM1839669v1		GCA_018396695.1
Candidatus Bathyarchaeota archaeon	Archaea;TACK group;Candidatus Bathyarchaeota	JZ_bin_36.3	SAMN18839112	PRJNA544494	GCA_018396655.1	Scaffold	1.32042	43.4		JAGTQF01	48	1357	2021-05-18T00:00:00Z	ftp://ftp.ncbi.nlm.nih.gov/genomes/all/GCA/018/396/655/GCA_018396655.1_ASM1839665v1		GCA_018396655.1
Candidatus Bathyarchaeota archaeon	Archaea;TACK group;Candidatus Bathyarchaeota	Zod_Metabat.1465	SAMN17241939	PRJNA690107	GCA_016930055.1	Contig	1.79269	32.9		JAFGHP01	111	1895	2021-02-24T00:00:00Z	ftp://ftp.ncbi.nlm.nih.gov/genomes/all/GCA/016/930/055/GCA_016930055.1_ASM1693005v1		GCA_016930055.1
Candidatus Bathyarchaeota archaeon	Archaea;TACK group;Candidatus Bathyarchaeota	Nt197P4bin22	SAMN12582098	PRJNA560329	GCA_009778385.1	Contig	2.17937	39.3		WRJX01	105	2048	2019-12-20T00:00:00Z	ftp://ftp.ncbi.nlm.nih.gov/genomes/all/GCA/009/778/385/GCA_009778385.1_ASM977838v1		GCA_009778385.1
Candidatus Bathyarchaeota archaeon	Archaea;TACK group;Candidatus Bathyarchaeota	AUK243	SAMN18353739	PRJNA713414	GCA_021161255.1	Contig	1.67379	50		JAGHAZ01	85	1780	2021-12-10T00:00:00Z	ftp://ftp.ncbi.nlm.nih.gov/genomes/all/GCA/021/161/255/GCA_021161255.1_ASM2116125v1		GCA_021161255.1
Candidatus Bathyarchaeota archaeon	Archaea;TACK group;Candidatus Bathyarchaeota	Lab288P4bin61	SAMN12581982	PRJNA560329	GCA_009778815.1	Contig	2.50412	43		WRFL01	128	2375	2019-12-20T00:00:00Z	ftp://ftp.ncbi.nlm.nih.gov/genomes/all/GCA/009/778/815/GCA_009778815.1_ASM977881v1		GCA_009778815.1
Candidatus Bathyarchaeota archaeon	Archaea;TACK group;Candidatus Bathyarchaeota	JZ_bin_7	SAMN18839113	PRJNA544494	GCA_018396875.1	Scaffold	1.24593	45.9		JAGTQG01	41	1370	2021-05-18T00:00:00Z	ftp://ftp.ncbi.nlm.nih.gov/genomes/all/GCA/018/396/875/GCA_018396875.1_ASM1839687v1		GCA_018396875.1
Candidatus Bathyarchaeota archaeon	Archaea;TACK group;Candidatus Bathyarchaeota	Lab288P3bin169	SAMN12581916	PRJNA560329	GCA_009783705.1	Contig	2.24301	43.3		WRCX01	107	2137	2019-12-20T00:00:00Z	ftp://ftp.ncbi.nlm.nih.gov/genomes/all/GCA/009/783/705/GCA_009783705.1_ASM978370v1		GCA_009783705.1
Candidatus Bathyarchaeota archaeon	Archaea;TACK group;Candidatus Bathyarchaeota	BS750m-G27	SAMN16436329	PRJNA638805	GCA_016783485.1	Contig	2.12871	58.2		JADHWM01	116	2264	2021-02-01T00:00:00Z	ftp://ftp.ncbi.nlm.nih.gov/genomes/all/GCA/016/783/485/GCA_016783485.1_ASM1678348v1		GCA_016783485.1
Candidatus Bathyarchaeota archaeon	Archaea;TACK group;Candidatus Bathyarchaeota	JZ_bin_14	SAMN18839107	PRJNA544494	GCA_018396975.1	Scaffold	1.09966	45.9		JAGTQA01	75	1175	2021-05-18T00:00:00Z	ftp://ftp.ncbi.nlm.nih.gov/genomes/all/GCA/018/396/975/GCA_018396975.1_ASM1839697v1		GCA_018396975.1
Candidatus Bathyarchaeota archaeon	Archaea;TACK group;Candidatus Bathyarchaeota	Chersky_747	SAMN16072634	PRJNA588342	GCA_017883585.1	Contig	1.60626	56.9		JADGNG01	100	0	2021-04-08T00:00:00Z	ftp://ftp.ncbi.nlm.nih.gov/genomes/all/GCA/017/883/585/GCA_017883585.1_ASM1788358v1		GCA_017883585.1
Candidatus Bathyarchaeota archaeon	Archaea;TACK group;Candidatus Bathyarchaeota	Emb289P3bin109	SAMN12581753	PRJNA560329	GCA_009785285.1	Contig	2.08078	43.4		WQWQ01	121	1956	2019-12-20T00:00:00Z	ftp://ftp.ncbi.nlm.nih.gov/genomes/all/GCA/009/785/285/GCA_009785285.1_ASM978528v1		GCA_009785285.1
Candidatus Bathyarchaeota archaeon	Archaea;TACK group;Candidatus Bathyarchaeota	Emb289P1bin127	SAMN12581717	PRJNA560329	GCA_009781675.1	Contig	2.13959	43.4		WQVG01	140	2050	2019-12-20T00:00:00Z	ftp://ftp.ncbi.nlm.nih.gov/genomes/all/GCA/009/781/675/GCA_009781675.1_ASM978167v1		GCA_009781675.1
Candidatus Bathyarchaeota archaeon	Archaea;TACK group;Candidatus Bathyarchaeota	M8_bin162	SAMN08103058	PRJNA418890	GCA_003601835.1	Scaffold	1.25117	46.8		PIYB01	67	1348	2018-10-01T00:00:00Z	ftp://ftp.ncbi.nlm.nih.gov/genomes/all/GCA/003/601/835/GCA_003601835.1_ASM360183v1		GCA_003601835.1
Candidatus Bathyarchaeota archaeon	Archaea;TACK group;Candidatus Bathyarchaeota	AUK158	SAMN18353654	PRJNA713414	GCA_021162915.1	Contig	1.13261	46.9		JAGGXS01	68	1229	2021-12-10T00:00:00Z	ftp://ftp.ncbi.nlm.nih.gov/genomes/all/GCA/021/162/915/GCA_021162915.1_ASM2116291v1		GCA_021162915.1
Candidatus Bathyarchaeota archaeon	Archaea;TACK group;Candidatus Bathyarchaeota	Zod_Metabat.1386	SAMN17241910	PRJNA690107	GCA_016930555.1	Contig	1.14239	42.8		JAFGGM01	80	1250	2021-02-24T00:00:00Z	ftp://ftp.ncbi.nlm.nih.gov/genomes/all/GCA/016/930/555/GCA_016930555.1_ASM1693055v1		GCA_016930555.1
Candidatus Bathyarchaeota archaeon	Archaea;TACK group;Candidatus Bathyarchaeota	BA_3	SAMN11380303	PRJNA449266	GCA_005883075.1	Scaffold	1.89625	52		VBAX01	147	1979	2019-05-29T00:00:00Z	ftp://ftp.ncbi.nlm.nih.gov/genomes/all/GCA/005/883/075/GCA_005883075.1_ASM588307v1		GCA_005883075.1
Candidatus Bathyarchaeota archaeon	Archaea;TACK group;Candidatus Bathyarchaeota	BA_14	SAMN11380314	PRJNA449266	GCA_005883755.1	Scaffold	1.57109	53.4		VBBI01	117	1729	2019-05-29T00:00:00Z	ftp://ftp.ncbi.nlm.nih.gov/genomes/all/GCA/005/883/755/GCA_005883755.1_ASM588375v1		GCA_005883755.1
Candidatus Bathyarchaeota archaeon	Archaea;TACK group;Candidatus Bathyarchaeota	JZ_bin_36.1	SAMN18839110	PRJNA544494	GCA_018396405.1	Scaffold	1.48921	42.6		JAGTQD01	108	1544	2021-05-18T00:00:00Z	ftp://ftp.ncbi.nlm.nih.gov/genomes/all/GCA/018/396/405/GCA_018396405.1_ASM1839640v1		GCA_018396405.1
Candidatus Bathyarchaeota archaeon	Archaea;TACK group;Candidatus Bathyarchaeota	Th196P4bin19	SAMN12582180	PRJNA560329	GCA_009776805.1	Contig	2.28748	35.6		WRNB01	173	1969	2019-12-20T00:00:00Z	ftp://ftp.ncbi.nlm.nih.gov/genomes/all/GCA/009/776/805/GCA_009776805.1_ASM977680v1		GCA_009776805.1
Candidatus Bathyarchaeota archaeon	Archaea;TACK group;Candidatus Bathyarchaeota	DGJ8_bin_44_34	SAMN18839115	PRJNA544494	GCA_018396955.1	Scaffold	1.36593	43.9		JAGTQI01	83	1547	2021-05-18T00:00:00Z	ftp://ftp.ncbi.nlm.nih.gov/genomes/all/GCA/018/396/955/GCA_018396955.1_ASM1839695v1		GCA_018396955.1
Candidatus Bathyarchaeota archaeon	Archaea;TACK group;Candidatus Bathyarchaeota	BA_26	SAMN11380326	PRJNA449266	GCA_005888795.1	Scaffold	2.65428	52.9		VBBU01	265	2621	2019-05-29T00:00:00Z	ftp://ftp.ncbi.nlm.nih.gov/genomes/all/GCA/005/888/795/GCA_005888795.1_ASM588879v1		GCA_005888795.1
Candidatus Bathyarchaeota archaeon	Archaea;TACK group;Candidatus Bathyarchaeota	JZ-2_2_bin_4.3.1	SAMN18839139	PRJNA544494	GCA_018396435.1	Scaffold	1.38965	42.8		JAGTRG01	91	1434	2021-05-18T00:00:00Z	ftp://ftp.ncbi.nlm.nih.gov/genomes/all/GCA/018/396/435/GCA_018396435.1_ASM1839643v1		GCA_018396435.1
Candidatus Bathyarchaeota archaeon	Archaea;TACK group;Candidatus Bathyarchaeota	SI039_bin6	SAMN14914466	PRJNA630981	GCA_018697305.1	Contig	2.30378	51.5		JABHTK01	185	2558	2021-06-02T00:00:00Z	ftp://ftp.ncbi.nlm.nih.gov/genomes/all/GCA/018/697/305/GCA_018697305.1_ASM1869730v1		GCA_018697305.1
Candidatus Bathyarchaeota archaeon	Archaea;TACK group;Candidatus Bathyarchaeota	PFL13	SAMN27120582	PRJNA821074	GCA_022865625.1	Contig	2.01366	52.5		JALHTB01	217	2256	2022-04-09T00:00:00Z	ftp://ftp.ncbi.nlm.nih.gov/genomes/all/GCA/022/865/625/GCA_022865625.1_ASM2286562v1		GCA_022865625.1
Candidatus Bathyarchaeota archaeon	Archaea;TACK group;Candidatus Bathyarchaeota	M8_bin1642	SAMN08103060	PRJNA418890	GCA_003601605.1	Scaffold	1.09453	40.8		PIXZ01	70	1251	2018-10-01T00:00:00Z	ftp://ftp.ncbi.nlm.nih.gov/genomes/all/GCA/003/601/605/GCA_003601605.1_ASM360160v1		GCA_003601605.1
Candidatus Bathyarchaeota archaeon	Archaea;TACK group;Candidatus Bathyarchaeota	M10_bin26	SAMN08103057	PRJNA418890	GCA_003601845.1	Scaffold	1.33126	51.9		PIYC01	91	1369	2018-10-01T00:00:00Z	ftp://ftp.ncbi.nlm.nih.gov/genomes/all/GCA/003/601/845/GCA_003601845.1_ASM360184v1		GCA_003601845.1
Candidatus Bathyarchaeota archaeon	Archaea;TACK group;Candidatus Bathyarchaeota	QZM_B1_bin_12_1	SAMN18839125	PRJNA544494	GCA_018397055.1	Scaffold	1.40861	42.3		JAGTQS01	92	1456	2021-05-18T00:00:00Z	ftp://ftp.ncbi.nlm.nih.gov/genomes/all/GCA/018/397/055/GCA_018397055.1_ASM1839705v1		GCA_018397055.1
Candidatus Bathyarchaeota archaeon	Archaea;TACK group;Candidatus Bathyarchaeota	B27_G17	SAMN09214991	PRJNA362212	GCA_003662455.1	Contig	1.65648	50.9		QMYB01	145	1795	2018-10-15T00:00:00Z	ftp://ftp.ncbi.nlm.nih.gov/genomes/all/GCA/003/662/455/GCA_003662455.1_ASM366245v1		GCA_003662455.1
Candidatus Bathyarchaeota archaeon	Archaea;TACK group;Candidatus Bathyarchaeota	BA_23	SAMN11380323	PRJNA449266	GCA_005881615.1	Scaffold	2.23245	51.9		VBBR01	193	2381	2019-05-29T00:00:00Z	ftp://ftp.ncbi.nlm.nih.gov/genomes/all/GCA/005/881/615/GCA_005881615.1_ASM588161v1		GCA_005881615.1
Candidatus Bathyarchaeota archaeon	Archaea;TACK group;Candidatus Bathyarchaeota	Co191P3bin4	SAMN12581657	PRJNA560329	GCA_009787585.1	Contig	1.8083	37.8		WQSY01	159	1621	2019-12-20T00:00:00Z	ftp://ftp.ncbi.nlm.nih.gov/genomes/all/GCA/009/787/585/GCA_009787585.1_ASM978758v1		GCA_009787585.1
Candidatus Bathyarchaeota archaeon	Archaea;TACK group;Candidatus Bathyarchaeota	Zod_Metabat.946	SAMN17243394	PRJNA690107	GCA_016934355.1	Contig	2.69185	57.5		JAFGTA01	230	2983	2021-02-24T00:00:00Z	ftp://ftp.ncbi.nlm.nih.gov/genomes/all/GCA/016/934/355/GCA_016934355.1_ASM1693435v1		GCA_016934355.1
Candidatus Bathyarchaeota archaeon	Archaea;TACK group;Candidatus Bathyarchaeota	M10_bin190	SAMN08103052	PRJNA418890	GCA_003601695.1	Scaffold	1.25742	42.7		PIYH01	92	1287	2018-10-01T00:00:00Z	ftp://ftp.ncbi.nlm.nih.gov/genomes/all/GCA/003/601/695/GCA_003601695.1_ASM360169v1		GCA_003601695.1
Candidatus Bathyarchaeota archaeon	Archaea;TACK group;Candidatus Bathyarchaeota	BE326-BA-RLH	SAMN10076536	PRJNA491375	GCA_003589585.1	Contig	2.07609	44.9		QYYE01	227	0	2018-09-21T00:00:00Z	ftp://ftp.ncbi.nlm.nih.gov/genomes/all/GCA/003/589/585/GCA_003589585.1_ASM358958v1	ftp://ftp.ncbi.nlm.nih.gov/genomes/all/GCF/003/589/585/GCF_003589585.1_ASM358958v1	GCA_003589585.1
Candidatus Bathyarchaeota archaeon	Archaea;TACK group;Candidatus Bathyarchaeota	M10_bin190	SAMN08103050	PRJNA418890	GCA_003601725.1	Scaffold	1.20226	44.8		PIYJ01	90	1258	2018-10-01T00:00:00Z	ftp://ftp.ncbi.nlm.nih.gov/genomes/all/GCA/003/601/725/GCA_003601725.1_ASM360172v1		GCA_003601725.1
Candidatus Bathyarchaeota archaeon	Archaea;TACK group;Candidatus Bathyarchaeota	QZM_A2_bin_23	SAMN18839118	PRJNA544494	GCA_018396555.1	Scaffold	1.73624	42.8		JAGTQL01	120	1840	2021-05-18T00:00:00Z	ftp://ftp.ncbi.nlm.nih.gov/genomes/all/GCA/018/396/555/GCA_018396555.1_ASM1839655v1		GCA_018396555.1
Candidatus Bathyarchaeota archaeon	Archaea;TACK group;Candidatus Bathyarchaeota	AM-2014-D7_bin-818	SAMEA6945365	PRJEB38681	GCA_903865415.1	Contig	1.9975	46		CAIPJN01	252	0	2020-07-10T00:00:00Z	ftp://ftp.ncbi.nlm.nih.gov/genomes/all/GCA/903/865/415/GCA_903865415.1_freshwater_MAG_---_AM-2014-D7_bin-818		GCA_903865415.1
Candidatus Bathyarchaeota archaeon	Archaea;TACK group;Candidatus Bathyarchaeota	QZM_A3_bin_17	SAMN18839122	PRJNA544494	GCA_018396495.1	Scaffold	1.89814	41.3		JAGTQP01	129	2024	2021-05-18T00:00:00Z	ftp://ftp.ncbi.nlm.nih.gov/genomes/all/GCA/018/396/495/GCA_018396495.1_ASM1839649v1		GCA_018396495.1
Candidatus Bathyarchaeota archaeon	Archaea;TACK group;Candidatus Bathyarchaeota	B76_G16	SAMN09214918	PRJNA362212	GCA_003661965.1	Contig	1.30099	39.1		QMXD01	154	1452	2018-10-15T00:00:00Z	ftp://ftp.ncbi.nlm.nih.gov/genomes/all/GCA/003/661/965/GCA_003661965.1_ASM366196v1		GCA_003661965.1
Candidatus Bathyarchaeota archaeon	Archaea;TACK group;Candidatus Bathyarchaeota	Bin-L-1	SAMN08098081	PRJNA418892	GCA_003096235.1	Contig	2.24564	41.7		PIXT01	253	2329	2018-05-07T00:00:00Z	ftp://ftp.ncbi.nlm.nih.gov/genomes/all/GCA/003/096/235/GCA_003096235.1_ASM309623v1		GCA_003096235.1
Candidatus Bathyarchaeota archaeon	Archaea;TACK group;Candidatus Bathyarchaeota	Co191P4bin18	SAMN12581673	PRJNA560329	GCA_009786255.1	Contig	1.99415	37.9		WQTO01	212	1791	2019-12-20T00:00:00Z	ftp://ftp.ncbi.nlm.nih.gov/genomes/all/GCA/009/786/255/GCA_009786255.1_ASM978625v1		GCA_009786255.1
Candidatus Bathyarchaeota archaeon	Archaea;TACK group;Candidatus Bathyarchaeota	E29_bin60	SAMN11124391	PRJNA485648	GCA_004376645.1	Contig	1.24607	44.6		SOJC01	142	1295	2019-03-25T00:00:00Z	ftp://ftp.ncbi.nlm.nih.gov/genomes/all/GCA/004/376/645/GCA_004376645.1_ASM437664v1		GCA_004376645.1
Candidatus Bathyarchaeota archaeon	Archaea;TACK group;Candidatus Bathyarchaeota	Nc150P4bin1	SAMN12582009	PRJNA560329	GCA_009787175.1	Contig	1.58782	38.9		WRGM01	173	1513	2019-12-20T00:00:00Z	ftp://ftp.ncbi.nlm.nih.gov/genomes/all/GCA/009/787/175/GCA_009787175.1_ASM978717v1		GCA_009787175.1
Candidatus Bathyarchaeota archaeon	Archaea;TACK group;Candidatus Bathyarchaeota	QZM_B1_bin_37_1	SAMN18839126	PRJNA544494	GCA_018396615.1	Scaffold	1.64326	45		JAGTQT01	126	1883	2021-05-18T00:00:00Z	ftp://ftp.ncbi.nlm.nih.gov/genomes/all/GCA/018/396/615/GCA_018396615.1_ASM1839661v1		GCA_018396615.1
Candidatus Bathyarchaeota archaeon	Archaea;TACK group;Candidatus Bathyarchaeota	BA_10	SAMN11380310	PRJNA449266	GCA_005884605.1	Scaffold	2.02516	51.8		VBBE01	247	2175	2019-05-29T00:00:00Z	ftp://ftp.ncbi.nlm.nih.gov/genomes/all/GCA/005/884/605/GCA_005884605.1_ASM588460v1		GCA_005884605.1
Candidatus Bathyarchaeota archaeon	Archaea;TACK group;Candidatus Bathyarchaeota	MF-10.3	SAMN11125348	PRJNA360036	GCA_007050895.1	Scaffold	1.59141	43.2		SMYP01	183	1611	2019-07-16T00:00:00Z	ftp://ftp.ncbi.nlm.nih.gov/genomes/all/GCA/007/050/895/GCA_007050895.1_ASM705089v1		GCA_007050895.1
Candidatus Bathyarchaeota archaeon	Archaea;TACK group;Candidatus Bathyarchaeota	QZM_B1_bin_58	SAMN18839128	PRJNA544494	GCA_018397035.1	Scaffold	1.7006	51.8		JAGTQV01	156	1901	2021-05-18T00:00:00Z	ftp://ftp.ncbi.nlm.nih.gov/genomes/all/GCA/018/397/035/GCA_018397035.1_ASM1839703v1		GCA_018397035.1
Candidatus Bathyarchaeota archaeon	Archaea;TACK group;Candidatus Bathyarchaeota	QZM_A2_bin_28	SAMN18839120	PRJNA544494	GCA_018396395.1	Scaffold	1.675	47.3		JAGTQN01	143	1650	2021-05-18T00:00:00Z	ftp://ftp.ncbi.nlm.nih.gov/genomes/all/GCA/018/396/395/GCA_018396395.1_ASM1839639v1		GCA_018396395.1
Candidatus Bathyarchaeota archaeon	Archaea;TACK group;Candidatus Bathyarchaeota	E29_bin53	SAMN11124389	PRJNA485648	GCA_004376975.1	Contig	1.64771	41.9		SOJA01	235	1727	2019-03-25T00:00:00Z	ftp://ftp.ncbi.nlm.nih.gov/genomes/all/GCA/004/376/975/GCA_004376975.1_ASM437697v1		GCA_004376975.1
Candidatus Bathyarchaeota archaeon	Archaea;TACK group;Candidatus Bathyarchaeota	QZM_A2_bin_35	SAMN18839121	PRJNA544494	GCA_018396565.1	Scaffold	1.57296	45.9		JAGTQO01	132	1785	2021-05-18T00:00:00Z	ftp://ftp.ncbi.nlm.nih.gov/genomes/all/GCA/018/396/565/GCA_018396565.1_ASM1839656v1		GCA_018396565.1
Candidatus Bathyarchaeota archaeon	Archaea;TACK group;Candidatus Bathyarchaeota	AUK253	SAMN18353749	PRJNA713414	GCA_021161045.1	Contig	1.26082	55.8		JAGHBJ01	137	1483	2021-12-10T00:00:00Z	ftp://ftp.ncbi.nlm.nih.gov/genomes/all/GCA/021/161/045/GCA_021161045.1_ASM2116104v1		GCA_021161045.1
Candidatus Bathyarchaeota archaeon	Archaea;TACK group;Candidatus Bathyarchaeota	KR4_bin-0083	SAMEA6948643	PRJEB38681	GCA_903893145.1	Contig	2.06504	45.8		CAITLD01	304	0	2020-07-10T00:00:00Z	ftp://ftp.ncbi.nlm.nih.gov/genomes/all/GCA/903/893/145/GCA_903893145.1_freshwater_MAG_---_KR4_bin-0083		GCA_903893145.1
Candidatus Bathyarchaeota archaeon	Archaea;TACK group;Candidatus Bathyarchaeota	BA_18	SAMN11380318	PRJNA449266	GCA_005884215.1	Scaffold	1.5001	51.8		VBBM01	188	1628	2019-05-29T00:00:00Z	ftp://ftp.ncbi.nlm.nih.gov/genomes/all/GCA/005/884/215/GCA_005884215.1_ASM588421v1		GCA_005884215.1
Candidatus Bathyarchaeota archaeon	Archaea;TACK group;Candidatus Bathyarchaeota	QZM_B4_bin_53	SAMN18839129	PRJNA544494	GCA_018397005.1	Scaffold	1.31684	43.2		JAGTQW01	122	1484	2021-05-18T00:00:00Z	ftp://ftp.ncbi.nlm.nih.gov/genomes/all/GCA/018/397/005/GCA_018397005.1_ASM1839700v1		GCA_018397005.1
Candidatus Bathyarchaeota archaeon	Archaea;TACK group;Candidatus Bathyarchaeota	M10_bin241	SAMN08103055	PRJNA418890	GCA_003601655.1	Scaffold	1.13201	47.1		PIYE01	103	1219	2018-10-01T00:00:00Z	ftp://ftp.ncbi.nlm.nih.gov/genomes/all/GCA/003/601/655/GCA_003601655.1_ASM360165v1		GCA_003601655.1
Candidatus Bathyarchaeota archaeon	Archaea;TACK group;Candidatus Bathyarchaeota	AUK245	SAMN18353741	PRJNA713414	GCA_021161205.1	Contig	1.20976	37.3		JAGHBB01	147	1369	2021-12-10T00:00:00Z	ftp://ftp.ncbi.nlm.nih.gov/genomes/all/GCA/021/161/205/GCA_021161205.1_ASM2116120v1		GCA_021161205.1
Candidatus Bathyarchaeota archaeon	Archaea;TACK group;Candidatus Bathyarchaeota	M10_bin208	SAMN08103053	PRJNA418890	GCA_003601665.1	Scaffold	0.907528	41.1		PIYG01	84	1072	2018-10-01T00:00:00Z	ftp://ftp.ncbi.nlm.nih.gov/genomes/all/GCA/003/601/665/GCA_003601665.1_ASM360166v1		GCA_003601665.1
Candidatus Bathyarchaeota archaeon	Archaea;TACK group;Candidatus Bathyarchaeota	M8_bin163	SAMN08103059	PRJNA418890	GCA_003601785.1	Scaffold	0.816136	43.5		PIYA01	77	943	2018-10-01T00:00:00Z	ftp://ftp.ncbi.nlm.nih.gov/genomes/all/GCA/003/601/785/GCA_003601785.1_ASM360178v1		GCA_003601785.1
Candidatus Bathyarchaeota archaeon	Archaea;TACK group;Candidatus Bathyarchaeota	AUK082	SAMN18353578	PRJNA713414	GCA_021158305.1	Contig	1.63412	43.5		JAGGUU01	198	1762	2021-12-10T00:00:00Z	ftp://ftp.ncbi.nlm.nih.gov/genomes/all/GCA/021/158/305/GCA_021158305.1_ASM2115830v1		GCA_021158305.1
Candidatus Bathyarchaeota archaeon	Archaea;TACK group;Candidatus Bathyarchaeota	Bin_245	SAMN13151194	PRJNA561032	GCA_014729935.1	Contig	4.21291	46.9		WJJB01	521	3814	2020-09-24T00:00:00Z	ftp://ftp.ncbi.nlm.nih.gov/genomes/all/GCA/014/729/935/GCA_014729935.1_ASM1472993v1		GCA_014729935.1
Candidatus Bathyarchaeota archaeon	Archaea;TACK group;Candidatus Bathyarchaeota	BA_20	SAMN11380320	PRJNA449266	GCA_005882885.1	Scaffold	1.67605	52.1		VBBO01	204	1822	2019-05-29T00:00:00Z	ftp://ftp.ncbi.nlm.nih.gov/genomes/all/GCA/005/882/885/GCA_005882885.1_ASM588288v1		GCA_005882885.1
Candidatus Bathyarchaeota archaeon	Archaea;TACK group;Candidatus Bathyarchaeota	BA_15	SAMN11380315	PRJNA449266	GCA_005883735.1	Scaffold	1.36318	53.3		VBBJ01	182	1488	2019-05-29T00:00:00Z	ftp://ftp.ncbi.nlm.nih.gov/genomes/all/GCA/005/883/735/GCA_005883735.1_ASM588373v1		GCA_005883735.1
Candidatus Bathyarchaeota archaeon	Archaea;TACK group;Candidatus Bathyarchaeota	AUK193	SAMN18353689	PRJNA713414	GCA_021162225.1	Contig	1.41712	44.2		JAGGZB01	195	1592	2021-12-10T00:00:00Z	ftp://ftp.ncbi.nlm.nih.gov/genomes/all/GCA/021/162/225/GCA_021162225.1_ASM2116222v1		GCA_021162225.1
Candidatus Bathyarchaeota archaeon	Archaea;TACK group;Candidatus Bathyarchaeota	M10_bin214	SAMN08103054	PRJNA418890	GCA_003601875.1	Scaffold	0.597499	37.2		PIYF01	66	695	2018-10-01T00:00:00Z	ftp://ftp.ncbi.nlm.nih.gov/genomes/all/GCA/003/601/875/GCA_003601875.1_ASM360187v1		GCA_003601875.1
Candidatus Bathyarchaeota archaeon	Archaea;TACK group;Candidatus Bathyarchaeota	AUK236	SAMN18353732	PRJNA713414	GCA_021161385.1	Contig	1.12803	43.3		JAGHAS01	146	1322	2021-12-10T00:00:00Z	ftp://ftp.ncbi.nlm.nih.gov/genomes/all/GCA/021/161/385/GCA_021161385.1_ASM2116138v1		GCA_021161385.1
Candidatus Bathyarchaeota archaeon	Archaea;TACK group;Candidatus Bathyarchaeota	AUK248	SAMN18353744	PRJNA713414	GCA_021161125.1	Contig	1.35082	57.3		JAGHBE01	193	1560	2021-12-10T00:00:00Z	ftp://ftp.ncbi.nlm.nih.gov/genomes/all/GCA/021/161/125/GCA_021161125.1_ASM2116112v1		GCA_021161125.1
Candidatus Bathyarchaeota archaeon	Archaea;TACK group;Candidatus Bathyarchaeota	B1_G13	SAMN09214846	PRJNA362212	GCA_003662705.1	Contig	1.5996	42.8		QMYP01	226	2006	2018-10-15T00:00:00Z	ftp://ftp.ncbi.nlm.nih.gov/genomes/all/GCA/003/662/705/GCA_003662705.1_ASM366270v1		GCA_003662705.1
Candidatus Bathyarchaeota archaeon	Archaea;TACK group;Candidatus Bathyarchaeota	BA_12	SAMN11380312	PRJNA449266	GCA_005882905.1	Scaffold	1.52805	53.2		VBBG01	235	1676	2019-05-29T00:00:00Z	ftp://ftp.ncbi.nlm.nih.gov/genomes/all/GCA/005/882/905/GCA_005882905.1_ASM588290v1		GCA_005882905.1
Candidatus Bathyarchaeota archaeon	Archaea;TACK group;Candidatus Bathyarchaeota	Kmv02	SAMN15871818	PRJNA636628	GCA_014859755.1	Contig	1.67467	45.2		JACUTO01	259	1909	2020-10-07T00:00:00Z	ftp://ftp.ncbi.nlm.nih.gov/genomes/all/GCA/014/859/755/GCA_014859755.1_ASM1485975v1		GCA_014859755.1
Candidatus Bathyarchaeota archaeon	Archaea;TACK group;Candidatus Bathyarchaeota	B46_G15	SAMN09214865	PRJNA362212	GCA_003662205.1	Contig	1.50224	62.9		QMXQ01	209	1706	2018-10-15T00:00:00Z	ftp://ftp.ncbi.nlm.nih.gov/genomes/all/GCA/003/662/205/GCA_003662205.1_ASM366220v1		GCA_003662205.1
Candidatus Bathyarchaeota archaeon	Archaea;TACK group;Candidatus Bathyarchaeota	UBA11855	SAMN13192983	PRJNA593905	GCA_013330935.1	Scaffold	1.21952	45.2		DUHH01	168	1372	2020-06-11T00:00:00Z	ftp://ftp.ncbi.nlm.nih.gov/genomes/all/GCA/013/330/935/GCA_013330935.1_ASM1333093v1		GCA_013330935.1
Candidatus Bathyarchaeota archaeon	Archaea;TACK group;Candidatus Bathyarchaeota	UBA8941	SAMN13193054	PRJNA593905	GCA_013329615.1	Scaffold	1.81801	58.9		DUKA01	240	2124	2020-06-11T00:00:00Z	ftp://ftp.ncbi.nlm.nih.gov/genomes/all/GCA/013/329/615/GCA_013329615.1_ASM1332961v1		GCA_013329615.1
Candidatus Bathyarchaeota archaeon	Archaea;TACK group;Candidatus Bathyarchaeota	HyVt-197	SAMN09638369	PRJNA480137	GCA_011041895.1	Contig	0.938088	40.9		DRAE01	155	1023	2020-02-29T00:00:00Z	ftp://ftp.ncbi.nlm.nih.gov/genomes/all/GCA/011/041/895/GCA_011041895.1_ASM1104189v1		GCA_011041895.1
Candidatus Bathyarchaeota archaeon	Archaea;TACK group;Candidatus Bathyarchaeota	B26_G17	SAMN09214990	PRJNA362212	GCA_003662485.1	Contig	1.0577	51.9		QMYD01	154	1222	2018-10-15T00:00:00Z	ftp://ftp.ncbi.nlm.nih.gov/genomes/all/GCA/003/662/485/GCA_003662485.1_ASM366248v1		GCA_003662485.1
Candidatus Bathyarchaeota archaeon	Archaea;TACK group;Candidatus Bathyarchaeota	B35_G15	SAMN09214863	PRJNA362212	GCA_003662305.1	Contig	1.116	50.9		QMXU01	174	1335	2018-10-15T00:00:00Z	ftp://ftp.ncbi.nlm.nih.gov/genomes/all/GCA/003/662/305/GCA_003662305.1_ASM366230v1		GCA_003662305.1
Candidatus Bathyarchaeota archaeon	Archaea;TACK group;Candidatus Bathyarchaeota	Kmv01	SAMN15871817	PRJNA636628	GCA_014859805.1	Contig	1.04619	42.1		JACUTN01	175	1228	2020-10-07T00:00:00Z	ftp://ftp.ncbi.nlm.nih.gov/genomes/all/GCA/014/859/805/GCA_014859805.1_ASM1485980v1		GCA_014859805.1
Candidatus Bathyarchaeota archaeon	Archaea;TACK group;Candidatus Bathyarchaeota	BA_4	SAMN11380304	PRJNA449266	GCA_005883085.1	Contig	1.71267	52		VBAY01	287	1856	2019-05-29T00:00:00Z	ftp://ftp.ncbi.nlm.nih.gov/genomes/all/GCA/005/883/085/GCA_005883085.1_ASM588308v1		GCA_005883085.1
Candidatus Bathyarchaeota archaeon	Archaea;TACK group;Candidatus Bathyarchaeota	QZM_A1_bin_46	SAMN18839116	PRJNA544494	GCA_018396515.1	Scaffold	1.42296	52		JAGTQJ01	162	1580	2021-05-18T00:00:00Z	ftp://ftp.ncbi.nlm.nih.gov/genomes/all/GCA/018/396/515/GCA_018396515.1_ASM1839651v1		GCA_018396515.1
Candidatus Bathyarchaeota archaeon	Archaea;TACK group;Candidatus Bathyarchaeota	UBA11852	SAMN13192982	PRJNA593905	GCA_013330975.1	Scaffold	1.20776	45.1		DUHG01	174	1337	2020-06-11T00:00:00Z	ftp://ftp.ncbi.nlm.nih.gov/genomes/all/GCA/013/330/975/GCA_013330975.1_ASM1333097v1		GCA_013330975.1
Candidatus Bathyarchaeota archaeon	Archaea;TACK group;Candidatus Bathyarchaeota	BA_5	SAMN11380305	PRJNA449266	GCA_005881655.1	Scaffold	1.55594	53.2		VBAZ01	266	1711	2019-05-29T00:00:00Z	ftp://ftp.ncbi.nlm.nih.gov/genomes/all/GCA/005/881/655/GCA_005881655.1_ASM588165v1		GCA_005881655.1
Candidatus Bathyarchaeota archaeon	Archaea;TACK group;Candidatus Bathyarchaeota	FK_Sedi_B_Bin.163	SAMN27868590	PRJNA666095	GCA_023488835.1	Scaffold	1.07409	44.5		JAMDCS01	152	1251	2022-05-18T00:00:00Z	ftp://ftp.ncbi.nlm.nih.gov/genomes/all/GCA/023/488/835/GCA_023488835.1_ASM2348883v1		GCA_023488835.1
Candidatus Bathyarchaeota archaeon	Archaea;TACK group;Candidatus Bathyarchaeota	S146_99_esom	SAMN12837337	PRJNA546572	GCA_015520475.1	Contig	1.63489	44		WAQA01	255	0	2020-11-16T00:00:00Z	ftp://ftp.ncbi.nlm.nih.gov/genomes/all/GCA/015/520/475/GCA_015520475.1_ASM1552047v1		GCA_015520475.1
Candidatus Bathyarchaeota archaeon	Archaea;TACK group;Candidatus Bathyarchaeota	AM-2014-D6_bin-153	SAMEA6947899	PRJEB38681	GCA_903833115.1	Contig	1.75814	46.5		CAILEB01	294	0	2020-07-10T00:00:00Z	ftp://ftp.ncbi.nlm.nih.gov/genomes/all/GCA/903/833/115/GCA_903833115.1_freshwater_MAG_---_AM-2014-D6_bin-153		GCA_903833115.1
Candidatus Bathyarchaeota archaeon	Archaea;TACK group;Candidatus Bathyarchaeota	BA_7	SAMN11380307	PRJNA449266	GCA_005882955.1	Scaffold	1.46862	51.4		VBBB01	168	1608	2019-05-29T00:00:00Z	ftp://ftp.ncbi.nlm.nih.gov/genomes/all/GCA/005/882/955/GCA_005882955.1_ASM588295v1		GCA_005882955.1
Candidatus Bathyarchaeota archaeon	Archaea;TACK group;Candidatus Bathyarchaeota	RS_9_1	SAMN18452157	PRJNA707313	GCA_023136395.1	Contig	1.42284	39.3		JAGLRI01	253	1571	2022-04-26T00:00:00Z	ftp://ftp.ncbi.nlm.nih.gov/genomes/all/GCA/023/136/395/GCA_023136395.1_ASM2313639v1		GCA_023136395.1
Candidatus Bathyarchaeota archaeon	Archaea;TACK group;Candidatus Bathyarchaeota	AUK287	SAMN18353783	PRJNA713414	GCA_021160345.1	Contig	1.18958	44.8		JAGHCR01	199	1269	2021-12-10T00:00:00Z	ftp://ftp.ncbi.nlm.nih.gov/genomes/all/GCA/021/160/345/GCA_021160345.1_ASM2116034v1		GCA_021160345.1
Candidatus Bathyarchaeota archaeon	Archaea;TACK group;Candidatus Bathyarchaeota	Lab288P3bin115	SAMN12581899	PRJNA560329	GCA_009784175.1	Contig	1.16785	38.2		WRCG01	190	1178	2019-12-20T00:00:00Z	ftp://ftp.ncbi.nlm.nih.gov/genomes/all/GCA/009/784/175/GCA_009784175.1_ASM978417v1		GCA_009784175.1
Candidatus Bathyarchaeota archaeon	Archaea;TACK group;Candidatus Bathyarchaeota	Lab288P4bin25	SAMN12581970	PRJNA560329	GCA_009779045.1	Contig	1.3753	38.1		WREZ01	225	1375	2019-12-20T00:00:00Z	ftp://ftp.ncbi.nlm.nih.gov/genomes/all/GCA/009/779/045/GCA_009779045.1_ASM977904v1		GCA_009779045.1
Candidatus Bathyarchaeota archaeon	Archaea;TACK group;Candidatus Bathyarchaeota	B95_G9	SAMN09215195	PRJNA362212	GCA_003661945.1	Contig	1.26443	46.7		QMXC01	213	1437	2018-10-15T00:00:00Z	ftp://ftp.ncbi.nlm.nih.gov/genomes/all/GCA/003/661/945/GCA_003661945.1_ASM366194v1		GCA_003661945.1
Candidatus Bathyarchaeota archaeon	Archaea;TACK group;Candidatus Bathyarchaeota	fen_987	SAMN08179789	PRJNA386568	GCA_003152955.1	Scaffold	2.71189	49.9		PMBQ01	456	0	2018-05-24T00:00:00Z	ftp://ftp.ncbi.nlm.nih.gov/genomes/all/GCA/003/152/955/GCA_003152955.1_20120700_E3M		GCA_003152955.1
Candidatus Bathyarchaeota archaeon	Archaea;TACK group;Candidatus Bathyarchaeota	RS_19_18	SAMN18452611	PRJNA707313	GCA_023128135.1	Contig	0.620187	38.2		JAGMEO01	121	744	2022-04-26T00:00:00Z	ftp://ftp.ncbi.nlm.nih.gov/genomes/all/GCA/023/128/135/GCA_023128135.1_ASM2312813v1		GCA_023128135.1
Candidatus Bathyarchaeota archaeon	Archaea;TACK group;Candidatus Bathyarchaeota	HyVt-25	SAMN09638428	PRJNA480137	GCA_011043115.1	Contig	1.19703	37.8		DRCK01	207	1328	2020-02-29T00:00:00Z	ftp://ftp.ncbi.nlm.nih.gov/genomes/all/GCA/011/043/115/GCA_011043115.1_ASM1104311v1		GCA_011043115.1
Candidatus Bathyarchaeota archaeon	Archaea;TACK group;Candidatus Bathyarchaeota	E44_bin4	SAMN11124413	PRJNA485648	GCA_004376385.1	Contig	1.587	43.3		SOJY01	281	1705	2019-03-25T00:00:00Z	ftp://ftp.ncbi.nlm.nih.gov/genomes/all/GCA/004/376/385/GCA_004376385.1_ASM437638v1		GCA_004376385.1
Candidatus Bathyarchaeota archaeon	Archaea;TACK group;Candidatus Bathyarchaeota	BA_27	SAMN11380327	PRJNA449266	GCA_005883695.1	Scaffold	1.31469	52		VBBV01	207	1474	2019-05-29T00:00:00Z	ftp://ftp.ncbi.nlm.nih.gov/genomes/all/GCA/005/883/695/GCA_005883695.1_ASM588369v1		GCA_005883695.1
Candidatus Bathyarchaeota archaeon	Archaea;TACK group;Candidatus Bathyarchaeota	RS_10_29	SAMN18451872	PRJNA707313	GCA_023144075.1	Contig	1.29849	37.4		JAGLGJ01	251	1487	2022-04-26T00:00:00Z	ftp://ftp.ncbi.nlm.nih.gov/genomes/all/GCA/023/144/075/GCA_023144075.1_ASM2314407v1		GCA_023144075.1
Candidatus Bathyarchaeota archaeon	Archaea;TACK group;Candidatus Bathyarchaeota	HyVt-155	SAMN09638323	PRJNA480137	GCA_011040605.1	Contig	1.12653	47.2		DQYK01	210	1300	2020-02-29T00:00:00Z	ftp://ftp.ncbi.nlm.nih.gov/genomes/all/GCA/011/040/605/GCA_011040605.1_ASM1104060v1		GCA_011040605.1
Candidatus Bathyarchaeota archaeon	Archaea;TACK group;Candidatus Bathyarchaeota	B19_G2	SAMN09215037	PRJNA362212	GCA_003662625.1	Contig	0.923264	50.6		QMYK01	159	1090	2018-10-15T00:00:00Z	ftp://ftp.ncbi.nlm.nih.gov/genomes/all/GCA/003/662/625/GCA_003662625.1_ASM366262v1		GCA_003662625.1
Candidatus Bathyarchaeota archaeon	Archaea;TACK group;Candidatus Bathyarchaeota	B24_G1	SAMN09214771	PRJNA362212	GCA_003662535.1	Contig	0.721938	54		QMYG01	121	891	2018-10-15T00:00:00Z	ftp://ftp.ncbi.nlm.nih.gov/genomes/all/GCA/003/662/535/GCA_003662535.1_ASM366253v1		GCA_003662535.1
Candidatus Bathyarchaeota archaeon	Archaea;TACK group;Candidatus Bathyarchaeota	SF.bin41	SAMN16802737	PRJNA678468	GCA_020697635.1	Contig	1.71327	59.3		JAEHCT01	319	0	2021-11-01T00:00:00Z	ftp://ftp.ncbi.nlm.nih.gov/genomes/all/GCA/020/697/635/GCA_020697635.1_ASM2069763v1		GCA_020697635.1
Candidatus Bathyarchaeota archaeon	Archaea;TACK group;Candidatus Bathyarchaeota	RS_13_60	SAMN18452476	PRJNA707313	GCA_023131555.1	Contig	1.1228	47		JAGLZJ01	238	1295	2022-04-26T00:00:00Z	ftp://ftp.ncbi.nlm.nih.gov/genomes/all/GCA/023/131/555/GCA_023131555.1_ASM2313155v1		GCA_023131555.1
Candidatus Bathyarchaeota archaeon	Archaea;TACK group;Candidatus Bathyarchaeota	QZM_A2_3_bin_19	SAMN18839117	PRJNA544494	GCA_018396855.1	Scaffold	1.29611	40.6		JAGTQK01	194	1495	2021-05-18T00:00:00Z	ftp://ftp.ncbi.nlm.nih.gov/genomes/all/GCA/018/396/855/GCA_018396855.1_ASM1839685v1		GCA_018396855.1
Candidatus Bathyarchaeota archaeon	Archaea;TACK group;Candidatus Bathyarchaeota	JZ-2_2_bin_4.3.2	SAMN18839140	PRJNA544494	GCA_018396795.1	Scaffold	1.5705	41.2		JAGTRH01	262	1706	2021-05-18T00:00:00Z	ftp://ftp.ncbi.nlm.nih.gov/genomes/all/GCA/018/396/795/GCA_018396795.1_ASM1839679v1		GCA_018396795.1
Candidatus Bathyarchaeota archaeon	Archaea;TACK group;Candidatus Bathyarchaeota	B17_G17	SAMN09214987	PRJNA362212	GCA_003662645.1	Contig	1.2272	51.1		QMYL01	231	1321	2018-10-15T00:00:00Z	ftp://ftp.ncbi.nlm.nih.gov/genomes/all/GCA/003/662/645/GCA_003662645.1_ASM366264v1		GCA_003662645.1
Candidatus Bathyarchaeota archaeon	Archaea;TACK group;Candidatus Bathyarchaeota	B34_G9	SAMN09215194	PRJNA362212	GCA_003662325.1	Contig	1.06893	43.6		QMXV01	188	1364	2018-10-15T00:00:00Z	ftp://ftp.ncbi.nlm.nih.gov/genomes/all/GCA/003/662/325/GCA_003662325.1_ASM366232v1		GCA_003662325.1
Candidatus Bathyarchaeota archaeon	Archaea;TACK group;Candidatus Bathyarchaeota	K_DeepCast_250m_m2_015	SAMN10966498	PRJNA523022	GCA_016867505.1	Contig	1.6157	35.7		VGJH01	350	1839	2021-02-11T00:00:00Z	ftp://ftp.ncbi.nlm.nih.gov/genomes/all/GCA/016/867/505/GCA_016867505.1_JGI_2017-08-21		GCA_016867505.1
Candidatus Bathyarchaeota archaeon	Archaea;TACK group;Candidatus Bathyarchaeota	Bin-L-2	SAMN08098082	PRJNA418892	GCA_003096255.1	Contig	2.33348	43.5		PIXS01	425	2558	2018-05-07T00:00:00Z	ftp://ftp.ncbi.nlm.nih.gov/genomes/all/GCA/003/096/255/GCA_003096255.1_ASM309625v1		GCA_003096255.1
Candidatus Bathyarchaeota archaeon	Archaea;TACK group;Candidatus Bathyarchaeota	DRTY-8_2_bin_26	SAMN18839133	PRJNA544494	GCA_018396935.1	Scaffold	1.07627	41.6		JAGTRA01	155	1260	2021-05-18T00:00:00Z	ftp://ftp.ncbi.nlm.nih.gov/genomes/all/GCA/018/396/935/GCA_018396935.1_ASM1839693v1		GCA_018396935.1
Candidatus Bathyarchaeota archaeon	Archaea;TACK group;Candidatus Bathyarchaeota	40935_Bin_7_Spades	SAMN14421531	PRJNA609450	GCA_013619005.1	Contig	1.75355	53.8		JABXKY01	370	0	2020-07-24T00:00:00Z	ftp://ftp.ncbi.nlm.nih.gov/genomes/all/GCA/013/619/005/GCA_013619005.1_ASM1361900v1		GCA_013619005.1
Candidatus Bathyarchaeota archaeon	Archaea;TACK group;Candidatus Bathyarchaeota	Nc150P3bin14	SAMN12582005	PRJNA560329	GCA_009787255.1	Contig	0.656967	38.5		WRGI01	123	718	2019-12-20T00:00:00Z	ftp://ftp.ncbi.nlm.nih.gov/genomes/all/GCA/009/787/255/GCA_009787255.1_ASM978725v1		GCA_009787255.1
Candidatus Bathyarchaeota archaeon	Archaea;TACK group;Candidatus Bathyarchaeota	nzgw3	SAMN19017264	PRJNA699054	GCA_023247835.1	Scaffold	1.28745	51		JAHFFU01	232	0	2022-05-06T00:00:00Z	ftp://ftp.ncbi.nlm.nih.gov/genomes/all/GCA/023/247/835/GCA_023247835.1_ASM2324783v1		GCA_023247835.1
Candidatus Bathyarchaeota archaeon	Archaea;TACK group;Candidatus Bathyarchaeota	B1_G15	SAMN09214860	PRJNA362212	GCA_003662715.1	Contig	2.56039	41.6		QMYO01	513	2853	2018-10-15T00:00:00Z	ftp://ftp.ncbi.nlm.nih.gov/genomes/all/GCA/003/662/715/GCA_003662715.1_ASM366271v1		GCA_003662715.1
Candidatus Bathyarchaeota archaeon	Archaea;TACK group;Candidatus Bathyarchaeota	SI073_bin141	SAMN14915302	PRJNA630981	GCA_018702655.1	Contig	1.67792	51.8		JABIYM01	355	2026	2021-06-02T00:00:00Z	ftp://ftp.ncbi.nlm.nih.gov/genomes/all/GCA/018/702/655/GCA_018702655.1_ASM1870265v1		GCA_018702655.1
Candidatus Bathyarchaeota archaeon	Archaea;TACK group;Candidatus Bathyarchaeota	HyVt-157	SAMN09638325	PRJNA480137	GCA_011040545.1	Contig	1.06088	54.9		DQYM01	257	1199	2020-02-29T00:00:00Z	ftp://ftp.ncbi.nlm.nih.gov/genomes/all/GCA/011/040/545/GCA_011040545.1_ASM1104054v1		GCA_011040545.1
Candidatus Bathyarchaeota archaeon	Archaea;TACK group;Candidatus Bathyarchaeota	RS_10_1	SAMN18451861	PRJNA707313	GCA_023144295.1	Contig	1.01918	47.1		JAGLFY01	220	1189	2022-04-26T00:00:00Z	ftp://ftp.ncbi.nlm.nih.gov/genomes/all/GCA/023/144/295/GCA_023144295.1_ASM2314429v1		GCA_023144295.1
Candidatus Bathyarchaeota archaeon	Archaea;TACK group;Candidatus Bathyarchaeota	E26_bin22	SAMN11124358	PRJNA485648	GCA_004377325.1	Contig	1.14099	44		SOHV01	260	1259	2019-03-25T00:00:00Z	ftp://ftp.ncbi.nlm.nih.gov/genomes/all/GCA/004/377/325/GCA_004377325.1_ASM437732v1		GCA_004377325.1
Candidatus Bathyarchaeota archaeon	Archaea;TACK group;Candidatus Bathyarchaeota	14_8_m_bin19	SAMN16871458	PRJNA680161	GCA_016649625.1	Scaffold	1.25945	33.9		JAENXI01	408	1506	2021-01-15T00:00:00Z	ftp://ftp.ncbi.nlm.nih.gov/genomes/all/GCA/016/649/625/GCA_016649625.1_ASM1664962v1		GCA_016649625.1
Candidatus Bathyarchaeota archaeon	Archaea;TACK group;Candidatus Bathyarchaeota	B24_G17	SAMN09214989	PRJNA362212	GCA_003662515.1	Contig	0.84082	51.2		QMYF01	178	1018	2018-10-15T00:00:00Z	ftp://ftp.ncbi.nlm.nih.gov/genomes/all/GCA/003/662/515/GCA_003662515.1_ASM366251v1		GCA_003662515.1
Candidatus Bathyarchaeota archaeon	Archaea;TACK group;Candidatus Bathyarchaeota	HyVt-123	SAMN09638288	PRJNA480137	GCA_011042415.1	Contig	0.879363	42.5		DQXB01	184	987	2020-02-29T00:00:00Z	ftp://ftp.ncbi.nlm.nih.gov/genomes/all/GCA/011/042/415/GCA_011042415.1_ASM1104241v1		GCA_011042415.1
Candidatus Bathyarchaeota archaeon	Archaea;TACK group;Candidatus Bathyarchaeota	KUA_Bin03	SAMN17914458	PRJNA419239	GCA_023269895.1	Scaffold	0.725299	45		JAGDWS01	108	0	2022-05-06T00:00:00Z	ftp://ftp.ncbi.nlm.nih.gov/genomes/all/GCA/023/269/895/GCA_023269895.1_ASM2326989v1		GCA_023269895.1
Candidatus Bathyarchaeota archaeon	Archaea;TACK group;Candidatus Bathyarchaeota	MF-9.11	SAMN11125356	PRJNA360036	GCA_007049895.1	Scaffold	0.637791	46.2		SMYX01	140	689	2019-07-16T00:00:00Z	ftp://ftp.ncbi.nlm.nih.gov/genomes/all/GCA/007/049/895/GCA_007049895.1_ASM704989v1		GCA_007049895.1
Candidatus Bathyarchaeota archaeon	Archaea;TACK group;Candidatus Bathyarchaeota	B32_G9	SAMN09215193	PRJNA362212	GCA_003662365.1	Contig	0.946513	41		QMXX01	201	1143	2018-10-15T00:00:00Z	ftp://ftp.ncbi.nlm.nih.gov/genomes/all/GCA/003/662/365/GCA_003662365.1_ASM366236v1		GCA_003662365.1
Candidatus Bathyarchaeota archaeon	Archaea;TACK group;Candidatus Bathyarchaeota	bin.307	SAMN14944626	PRJNA616293	GCA_013202225.1	Contig	1.7073	57.9		JABMRU01	389	2109	2020-06-01T00:00:00Z	ftp://ftp.ncbi.nlm.nih.gov/genomes/all/GCA/013/202/225/GCA_013202225.1_ASM1320222v1		GCA_013202225.1
Candidatus Bathyarchaeota archaeon	Archaea;TACK group;Candidatus Bathyarchaeota	B23_G17	SAMN09214988	PRJNA362212	GCA_003662565.1	Contig	0.890676	35.3		QMYH01	192	1015	2018-10-15T00:00:00Z	ftp://ftp.ncbi.nlm.nih.gov/genomes/all/GCA/003/662/565/GCA_003662565.1_ASM366256v1		GCA_003662565.1
Candidatus Bathyarchaeota archaeon	Archaea;TACK group;Candidatus Bathyarchaeota	E26_bin4	SAMN11124360	PRJNA485648	GCA_004377395.1	Contig	1.63148	58.9		SOHX01	396	1813	2019-03-25T00:00:00Z	ftp://ftp.ncbi.nlm.nih.gov/genomes/all/GCA/004/377/395/GCA_004377395.1_ASM437739v1		GCA_004377395.1
Candidatus Bathyarchaeota archaeon	Archaea;TACK group;Candidatus Bathyarchaeota	RS_9_23	SAMN18452167	PRJNA707313	GCA_023136125.1	Contig	0.783522	43.5		JAGLRS01	194	919	2022-04-26T00:00:00Z	ftp://ftp.ncbi.nlm.nih.gov/genomes/all/GCA/023/136/125/GCA_023136125.1_ASM2313612v1		GCA_023136125.1
Candidatus Bathyarchaeota archaeon	Archaea;TACK group;Candidatus Bathyarchaeota	das_tool.concoct.117	SAMN11127064	PRJNA511814	GCA_004525915.1	Contig	2.42139	47.2		SPBR01	551	2667	2019-03-30T00:00:00Z	ftp://ftp.ncbi.nlm.nih.gov/genomes/all/GCA/004/525/915/GCA_004525915.1_ASM452591v1		GCA_004525915.1
Candidatus Bathyarchaeota archaeon	Archaea;TACK group;Candidatus Bathyarchaeota	NIOZ-UU115	SAMN15784188	PRJNA649215	GCA_014384355.1	Contig	1.25861	57.9		JACNGA01	283	1558	2020-09-01T00:00:00Z	ftp://ftp.ncbi.nlm.nih.gov/genomes/all/GCA/014/384/355/GCA_014384355.1_ASM1438435v1		GCA_014384355.1
Candidatus Bathyarchaeota archaeon	Archaea;TACK group;Candidatus Bathyarchaeota	QZM_A3_bin_30	SAMN18839123	PRJNA544494	GCA_018396425.1	Scaffold	1.30774	45.4		JAGTQQ01	187	1589	2021-05-18T00:00:00Z	ftp://ftp.ncbi.nlm.nih.gov/genomes/all/GCA/018/396/425/GCA_018396425.1_ASM1839642v1		GCA_018396425.1
Candidatus Bathyarchaeota archaeon	Archaea;TACK group;Candidatus Bathyarchaeota	BA_16	SAMN11380316	PRJNA449266	GCA_005888705.1	Scaffold	1.09982	53.2		VBBK01	274	1236	2019-05-29T00:00:00Z	ftp://ftp.ncbi.nlm.nih.gov/genomes/all/GCA/005/888/705/GCA_005888705.1_ASM588870v1		GCA_005888705.1
Candidatus Bathyarchaeota archaeon	Archaea;TACK group;Candidatus Bathyarchaeota	SI034_bin95	SAMN14913918	PRJNA630981	GCA_018675375.1	Contig	3.08163	51.5		JABGYI01	754	3635	2021-06-02T00:00:00Z	ftp://ftp.ncbi.nlm.nih.gov/genomes/all/GCA/018/675/375/GCA_018675375.1_ASM1867537v1		GCA_018675375.1
Candidatus Bathyarchaeota archaeon	Archaea;TACK group;Candidatus Bathyarchaeota	B59_G2	SAMN09215041	PRJNA362212	GCA_003662035.1	Contig	0.999599	47.3		QMXH01	242	1129	2018-10-15T00:00:00Z	ftp://ftp.ncbi.nlm.nih.gov/genomes/all/GCA/003/662/035/GCA_003662035.1_ASM366203v1		GCA_003662035.1
Candidatus Bathyarchaeota archaeon	Archaea;TACK group;Candidatus Bathyarchaeota	B27_G2	SAMN09215038	PRJNA362212	GCA_003662425.1	Contig	0.773739	43.6		QMYA01	174	934	2018-10-15T00:00:00Z	ftp://ftp.ncbi.nlm.nih.gov/genomes/all/GCA/003/662/425/GCA_003662425.1_ASM366242v1		GCA_003662425.1
Candidatus Bathyarchaeota archaeon	Archaea;TACK group;Candidatus Bathyarchaeota	HyVt-137	SAMN09638303	PRJNA480137	GCA_011043405.1	Contig	0.956419	47.3		DQXQ01	234	1052	2020-02-29T00:00:00Z	ftp://ftp.ncbi.nlm.nih.gov/genomes/all/GCA/011/043/405/GCA_011043405.1_ASM1104340v1		GCA_011043405.1
Candidatus Bathyarchaeota archaeon	Archaea;TACK group;Candidatus Bathyarchaeota	B26_G15	SAMN09214862	PRJNA362212	GCA_003662505.1	Contig	0.796725	47		QMYE01	195	974	2018-10-15T00:00:00Z	ftp://ftp.ncbi.nlm.nih.gov/genomes/all/GCA/003/662/505/GCA_003662505.1_ASM366250v1		GCA_003662505.1
Candidatus Bathyarchaeota archaeon	Archaea;TACK group;Candidatus Bathyarchaeota	DGJ10_bin_21	SAMN18839114	PRJNA544494	GCA_018396825.1	Scaffold	1.25749	43.4		JAGTQH01	358	1545	2021-05-18T00:00:00Z	ftp://ftp.ncbi.nlm.nih.gov/genomes/all/GCA/018/396/825/GCA_018396825.1_ASM1839682v1		GCA_018396825.1
Candidatus Bathyarchaeota archaeon	Archaea;TACK group;Candidatus Bathyarchaeota	LDS-4	SAMN19246855	PRJNA623061	GCA_018680575.1	Contig	0.988326	34.1		JAHHIW01	253	1191	2021-06-02T00:00:00Z	ftp://ftp.ncbi.nlm.nih.gov/genomes/all/GCA/018/680/575/GCA_018680575.1_ASM1868057v1		GCA_018680575.1
Candidatus Bathyarchaeota archaeon	Archaea;TACK group;Candidatus Bathyarchaeota	B53_G15	SAMN09214867	PRJNA362212	GCA_003662155.1	Contig	0.784285	44.8		QMXN01	193	832	2018-10-15T00:00:00Z	ftp://ftp.ncbi.nlm.nih.gov/genomes/all/GCA/003/662/155/GCA_003662155.1_ASM366215v1		GCA_003662155.1
Candidatus Bathyarchaeota archaeon	Archaea;TACK group;Candidatus Bathyarchaeota	QZM_A3_bin_37	SAMN18839124	PRJNA544494	GCA_018396595.1	Scaffold	1.11457	46.7		JAGTQR01	181	1160	2021-05-18T00:00:00Z	ftp://ftp.ncbi.nlm.nih.gov/genomes/all/GCA/018/396/595/GCA_018396595.1_ASM1839659v1		GCA_018396595.1
Candidatus Bathyarchaeota archaeon	Archaea;TACK group;Candidatus Bathyarchaeota	RS_17_3	SAMN18452567	PRJNA707313	GCA_023128985.1	Contig	1.46314	58.4		JAGMCW01	431	1818	2022-04-26T00:00:00Z	ftp://ftp.ncbi.nlm.nih.gov/genomes/all/GCA/023/128/985/GCA_023128985.1_ASM2312898v1		GCA_023128985.1
Candidatus Bathyarchaeota archaeon	Archaea;TACK group;Candidatus Bathyarchaeota	RS_15_4	SAMN18452517	PRJNA707313	GCA_023130015.1	Contig	0.818486	45.1		JAGMAY01	294	1062	2022-04-26T00:00:00Z	ftp://ftp.ncbi.nlm.nih.gov/genomes/all/GCA/023/130/015/GCA_023130015.1_ASM2313001v1		GCA_023130015.1
Candidatus Bathyarchaeota archaeon	Archaea;TACK group;Candidatus Bathyarchaeota	Archaea.bin_1	SAMN16236649	PRJNA663662	GCA_017354675.1	Scaffold	1.51555	52		JAFMQL01	459	1799	2021-03-14T00:00:00Z	ftp://ftp.ncbi.nlm.nih.gov/genomes/all/GCA/017/354/675/GCA_017354675.1_ASM1735467v1		GCA_017354675.1
Candidatus Bathyarchaeota archaeon	Archaea;TACK group;Candidatus Bathyarchaeota	RS_12_16	SAMN18452395	PRJNA707313	GCA_023133535.1	Contig	0.883434	41.8		JAGLWG01	269	1068	2022-04-26T00:00:00Z	ftp://ftp.ncbi.nlm.nih.gov/genomes/all/GCA/023/133/535/GCA_023133535.1_ASM2313353v1		GCA_023133535.1
Candidatus Bathyarchaeota archaeon	Archaea;TACK group;Candidatus Bathyarchaeota	MF-5.3.1.4	SAMN11125354	PRJNA360036	GCA_007049975.1	Scaffold	1.21443	42.9		SMYV01	348	1374	2019-07-16T00:00:00Z	ftp://ftp.ncbi.nlm.nih.gov/genomes/all/GCA/007/049/975/GCA_007049975.1_ASM704997v1		GCA_007049975.1
Candidatus Bathyarchaeota archaeon	Archaea;TACK group;Candidatus Bathyarchaeota	B64_G1	SAMN09214776	PRJNA362212	GCA_003662005.1	Contig	1.39868	50.1		QMXF01	399	1573	2018-10-15T00:00:00Z	ftp://ftp.ncbi.nlm.nih.gov/genomes/all/GCA/003/662/005/GCA_003662005.1_ASM366200v1		GCA_003662005.1
Candidatus Bathyarchaeota archaeon	Archaea;TACK group;Candidatus Bathyarchaeota	RS_19_3	SAMN18452616	PRJNA707313	GCA_023127975.1	Contig	0.731148	44.3		JAGMET01	228	879	2022-04-26T00:00:00Z	ftp://ftp.ncbi.nlm.nih.gov/genomes/all/GCA/023/127/975/GCA_023127975.1_ASM2312797v1		GCA_023127975.1
Candidatus Bathyarchaeota archaeon	Archaea;TACK group;Candidatus Bathyarchaeota	RS_14_14	SAMN18452491	PRJNA707313	GCA_023131075.1	Contig	0.691344	45.3		JAGLZY01	243	902	2022-04-26T00:00:00Z	ftp://ftp.ncbi.nlm.nih.gov/genomes/all/GCA/023/131/075/GCA_023131075.1_ASM2313107v1		GCA_023131075.1
Candidatus Bathyarchaeota archaeon	Archaea;TACK group;Candidatus Bathyarchaeota	KS3-K019	SAMN13684327	PRJNA598416	GCA_011774665.1	Scaffold	0.921282	48.2		JAACAQ01	240	1122	2020-03-30T00:00:00Z	ftp://ftp.ncbi.nlm.nih.gov/genomes/all/GCA/011/774/665/GCA_011774665.1_ASM1177466v1		GCA_011774665.1
Candidatus Bathyarchaeota archaeon	Archaea;TACK group;Candidatus Bathyarchaeota	RS_12_38	SAMN18452415	PRJNA707313	GCA_023133105.1	Contig	0.85884	44.2		JAGLXA01	301	1048	2022-04-26T00:00:00Z	ftp://ftp.ncbi.nlm.nih.gov/genomes/all/GCA/023/133/105/GCA_023133105.1_ASM2313310v1		GCA_023133105.1
Candidatus Bathyarchaeota archaeon	Archaea;TACK group;Candidatus Bathyarchaeota	UWMA-0241	SAMN10967579	PRJNA522654	GCA_012961435.1	Contig	1.16122	43.4		DTZG01	374	1317	2020-05-04T00:00:00Z	ftp://ftp.ncbi.nlm.nih.gov/genomes/all/GCA/012/961/435/GCA_012961435.1_ASM1296143v1		GCA_012961435.1
Candidatus Bathyarchaeota archaeon	Archaea;TACK group;Candidatus Bathyarchaeota	MF-4.4.10.23.1.6	SAMN11125352	PRJNA360036	GCA_007050865.1	Scaffold	1.94451	50.4		SMYT01	613	2195	2019-07-16T00:00:00Z	ftp://ftp.ncbi.nlm.nih.gov/genomes/all/GCA/007/050/865/GCA_007050865.1_ASM705086v1		GCA_007050865.1
Candidatus Bathyarchaeota archaeon	Archaea;TACK group;Candidatus Bathyarchaeota	A-K098	SAMN13684225	PRJNA598416	GCA_011776745.1	Scaffold	0.851142	47.5		JAABWS01	247	1070	2020-03-30T00:00:00Z	ftp://ftp.ncbi.nlm.nih.gov/genomes/all/GCA/011/776/745/GCA_011776745.1_ASM1177674v1		GCA_011776745.1
Candidatus Bathyarchaeota archaeon	Archaea;TACK group;Candidatus Bathyarchaeota	UWMA-0209	SAMN10967548	PRJNA522654	GCA_012962085.1	Contig	0.986022	59.3		DTYB01	339	1164	2020-05-04T00:00:00Z	ftp://ftp.ncbi.nlm.nih.gov/genomes/all/GCA/012/962/085/GCA_012962085.1_ASM1296208v1		GCA_012962085.1
Candidatus Bathyarchaeota archaeon	Archaea;TACK group;Candidatus Bathyarchaeota	CS3-K092	SAMN13684272	PRJNA598416	GCA_011775725.1	Scaffold	1.02052	47.7		JAABYN01	311	1250	2020-03-30T00:00:00Z	ftp://ftp.ncbi.nlm.nih.gov/genomes/all/GCA/011/775/725/GCA_011775725.1_ASM1177572v1		GCA_011775725.1
Candidatus Bathyarchaeota archaeon	Archaea;TACK group;Candidatus Bathyarchaeota	RS_17_21	SAMN18452563	PRJNA707313	GCA_023129085.1	Contig	0.713574	43.5		JAGMCS01	253	920	2022-04-26T00:00:00Z	ftp://ftp.ncbi.nlm.nih.gov/genomes/all/GCA/023/129/085/GCA_023129085.1_ASM2312908v1		GCA_023129085.1
Candidatus Bathyarchaeota archaeon	Archaea;TACK group;Candidatus Bathyarchaeota	KUA_Bin02	SAMN17914457	PRJNA419239	GCA_023256135.1	Scaffold	0.893519	32.9		JAGDWT01	183	0	2022-05-06T00:00:00Z	ftp://ftp.ncbi.nlm.nih.gov/genomes/all/GCA/023/256/135/GCA_023256135.1_ASM2325613v1		GCA_023256135.1
Candidatus Bathyarchaeota archaeon	Archaea;TACK group;Candidatus Bathyarchaeota	UWMA-0189	SAMN10967530	PRJNA522654	GCA_012962485.1	Contig	1.03365	49.8		DTXJ01	408	1250	2020-05-04T00:00:00Z	ftp://ftp.ncbi.nlm.nih.gov/genomes/all/GCA/012/962/485/GCA_012962485.1_ASM1296248v1		GCA_012962485.1
Candidatus Bathyarchaeota archaeon	Archaea;TACK group;Candidatus Bathyarchaeota	RS_17_30	SAMN18452568	PRJNA707313	GCA_023129005.1	Contig	0.804972	41.8		JAGMCX01	322	1000	2022-04-26T00:00:00Z	ftp://ftp.ncbi.nlm.nih.gov/genomes/all/GCA/023/129/005/GCA_023129005.1_ASM2312900v1		GCA_023129005.1
Candidatus Bathyarchaeota archaeon	Archaea;TACK group;Candidatus Bathyarchaeota	CS2-K094	SAMN13684252	PRJNA598416	GCA_011776185.1	Scaffold	1.02695	47.7		JAABXT01	321	1278	2020-03-30T00:00:00Z	ftp://ftp.ncbi.nlm.nih.gov/genomes/all/GCA/011/776/185/GCA_011776185.1_ASM1177618v1		GCA_011776185.1
Candidatus Bathyarchaeota archaeon	Archaea;TACK group;Candidatus Bathyarchaeota	UWMA-0190	SAMN10967531	PRJNA522654	GCA_012962555.1	Contig	1.21836	47.3		DTXK01	481	1410	2020-05-04T00:00:00Z	ftp://ftp.ncbi.nlm.nih.gov/genomes/all/GCA/012/962/555/GCA_012962555.1_ASM1296255v1		GCA_012962555.1
Candidatus Bathyarchaeota archaeon	Archaea;TACK group;Candidatus Bathyarchaeota	RS_15_23	SAMN18452507	PRJNA707313	GCA_023130195.1	Contig	0.942144	44.2		JAGMAO01	345	1144	2022-04-26T00:00:00Z	ftp://ftp.ncbi.nlm.nih.gov/genomes/all/GCA/023/130/195/GCA_023130195.1_ASM2313019v1		GCA_023130195.1
Candidatus Bathyarchaeota archaeon	Archaea;TACK group;Candidatus Bathyarchaeota	RS_16_19	SAMN18452530	PRJNA707313	GCA_023129755.1	Contig	1.01656	58.9		JAGMBL01	389	1328	2022-04-26T00:00:00Z	ftp://ftp.ncbi.nlm.nih.gov/genomes/all/GCA/023/129/755/GCA_023129755.1_ASM2312975v1		GCA_023129755.1
Candidatus Bathyarchaeota archaeon	Archaea;TACK group;Candidatus Bathyarchaeota	MF-4.7.5.8	SAMN11125353	PRJNA360036	GCA_007049995.1	Scaffold	1.01853	34.7		SMYU01	377	1152	2019-07-16T00:00:00Z	ftp://ftp.ncbi.nlm.nih.gov/genomes/all/GCA/007/049/995/GCA_007049995.1_ASM704999v1		GCA_007049995.1
Candidatus Bathyarchaeota archaeon	Archaea;TACK group;Candidatus Bathyarchaeota	RS_15_24	SAMN18452508	PRJNA707313	GCA_023130175.1	Contig	0.799465	42.6		JAGMAP01	370	1012	2022-04-26T00:00:00Z	ftp://ftp.ncbi.nlm.nih.gov/genomes/all/GCA/023/130/175/GCA_023130175.1_ASM2313017v1		GCA_023130175.1
Candidatus Bathyarchaeota archaeon	Archaea;TACK group;Candidatus Bathyarchaeota	RS_12_62	SAMN18452436	PRJNA707313	GCA_023132735.1	Contig	1.59354	56.7		JAGLXV01	760	2113	2022-04-26T00:00:00Z	ftp://ftp.ncbi.nlm.nih.gov/genomes/all/GCA/023/132/735/GCA_023132735.1_ASM2313273v1		GCA_023132735.1
Candidatus Bathyarchaeota archaeon	Archaea;TACK group;Candidatus Bathyarchaeota	RS_11_64	SAMN18452379	PRJNA707313	GCA_023133815.1	Contig	1.55571	57.1		JAGLVQ01	759	2117	2022-04-26T00:00:00Z	ftp://ftp.ncbi.nlm.nih.gov/genomes/all/GCA/023/133/815/GCA_023133815.1_ASM2313381v1		GCA_023133815.1
Candidatus Bathyarchaeota archaeon	Archaea;TACK group;Candidatus Bathyarchaeota	RS_1_38	SAMN18451854	PRJNA707313	GCA_023144455.1	Contig	1.43898	54.7		JAGLFR01	719	1981	2022-04-26T00:00:00Z	ftp://ftp.ncbi.nlm.nih.gov/genomes/all/GCA/023/144/455/GCA_023144455.1_ASM2314445v1		GCA_023144455.1
Candidatus Bathyarchaeota archaeon A05DMB-3	Archaea;TACK group;Candidatus Bathyarchaeota	A05DMB-3	SAMN14887993	PRJNA606694	GCA_019685555.1	Contig	1.46378	43.6		JABFQN01	28	1594	2021-08-18T00:00:00Z	ftp://ftp.ncbi.nlm.nih.gov/genomes/all/GCA/019/685/555/GCA_019685555.1_ASM1968555v1		GCA_019685555.1
Candidatus Bathyarchaeota archaeon A05DMB-4	Archaea;TACK group;Candidatus Bathyarchaeota	A05DMB-4	SAMN14888054	PRJNA631709	GCA_019685575.1	Contig	1.52962	45.6		JABFQO01	20	1633	2021-08-18T00:00:00Z	ftp://ftp.ncbi.nlm.nih.gov/genomes/all/GCA/019/685/575/GCA_019685575.1_ASM1968557v1		GCA_019685575.1
Candidatus Bathyarchaeota archaeon A05DMB-5	Archaea;TACK group;Candidatus Bathyarchaeota	A05DMB-5	SAMN14888055	PRJNA631713	GCA_019685655.1	Contig	1.51443	41.8		JABFQP01	11	1635	2021-08-18T00:00:00Z	ftp://ftp.ncbi.nlm.nih.gov/genomes/all/GCA/019/685/655/GCA_019685655.1_ASM1968565v1		GCA_019685655.1
Candidatus Bathyarchaeota archaeon B23	Archaea;TACK group;Candidatus Bathyarchaeota	B23	SAMN04412732	PRJNA312413	GCA_001593875.1	Scaffold	0.717825	61.8		LUCA01	75	747	2016-03-18T00:00:00Z	ftp://ftp.ncbi.nlm.nih.gov/genomes/all/GCA/001/593/875/GCA_001593875.1_ASM159387v1		GCA_001593875.1
Candidatus Bathyarchaeota archaeon B24	Archaea;TACK group;Candidatus Bathyarchaeota	B24	SAMN04412733	PRJNA312413	GCA_001593865.1	Scaffold	1.7314	51.1		LUCB01	37	1576	2016-03-18T00:00:00Z	ftp://ftp.ncbi.nlm.nih.gov/genomes/all/GCA/001/593/865/GCA_001593865.1_ASM159386v1		GCA_001593865.1
Candidatus Bathyarchaeota archaeon B24-2	Archaea;TACK group;Candidatus Bathyarchaeota	B24-2	SAMN07701645	PRJNA312413	GCA_002490245.1	Scaffold	1.34717	47.3		PCNA01	92	1404	2017-10-09T00:00:00Z	ftp://ftp.ncbi.nlm.nih.gov/genomes/all/GCA/002/490/245/GCA_002490245.1_ASM249024v1		GCA_002490245.1
Candidatus Bathyarchaeota archaeon B25	Archaea;TACK group;Candidatus Bathyarchaeota	B25	SAMN04412734	PRJNA312413	GCA_001593855.1	Scaffold	0.818882	50.5		LUCC01	71	857	2016-03-18T00:00:00Z	ftp://ftp.ncbi.nlm.nih.gov/genomes/all/GCA/001/593/855/GCA_001593855.1_ASM159385v1		GCA_001593855.1
Candidatus Bathyarchaeota archaeon B26-2	Archaea;TACK group;Candidatus Bathyarchaeota	B26-2	SAMN04412736	PRJNA312413	GCA_001593935.1	Scaffold	1.89019	51.9		LUCE01	73	1630	2016-03-18T00:00:00Z	ftp://ftp.ncbi.nlm.nih.gov/genomes/all/GCA/001/593/935/GCA_001593935.1_ASM159393v1		GCA_001593935.1
Candidatus Bathyarchaeota archaeon B63	Archaea;TACK group;Candidatus Bathyarchaeota	B63	SAMN04412737	PRJNA312413	GCA_001593845.1	Scaffold	0.859377	53.9		LUCF01	97	823	2016-03-18T00:00:00Z	ftp://ftp.ncbi.nlm.nih.gov/genomes/all/GCA/001/593/845/GCA_001593845.1_ASM159384v1		GCA_001593845.1
Candidatus Bathyarchaeota archaeon BA1	Archaea;TACK group;Candidatus Bathyarchaeota	BA1	SAMN03983874	PRJNA291107	GCA_001399805.1	Scaffold	1.93171	47.1		LIHJ01	89	2403	2015-10-19T00:00:00Z	ftp://ftp.ncbi.nlm.nih.gov/genomes/all/GCA/001/399/805/GCA_001399805.1_ASM139980v1		GCA_001399805.1
Candidatus Bathyarchaeota archaeon BA2	Archaea;TACK group;Candidatus Bathyarchaeota	BA2	SAMN03983875	PRJNA291107	GCA_001399795.1	Scaffold	1.45569	44.2		LIHK01	57	1761	2015-10-19T00:00:00Z	ftp://ftp.ncbi.nlm.nih.gov/genomes/all/GCA/001/399/795/GCA_001399795.1_ASM139979v1		GCA_001399795.1
Candidatus Bathyarchaeota archaeon CG07_land_8_20_14_0_80_47_9	Archaea;TACK group;Candidatus Bathyarchaeota	CG07_land_8_20_14_0_80_47_9	SAMN06659235	PRJNA362739	GCA_002779555.1	Scaffold	1.42981	47.1		PEWI01	269	1731	2017-11-16T00:00:00Z	ftp://ftp.ncbi.nlm.nih.gov/genomes/all/GCA/002/779/555/GCA_002779555.1_ASM277955v1		GCA_002779555.1
Candidatus Bathyarchaeota archaeon ex4484_135	Archaea;TACK group;Candidatus Bathyarchaeota	ex4484_135	SAMN06647950	PRJNA362212	GCA_002255025.1	Contig	0.976871	58.8		NJEJ01	89	1083	2017-08-16T00:00:00Z	ftp://ftp.ncbi.nlm.nih.gov/genomes/all/GCA/002/255/025/GCA_002255025.1_ASM225502v1		GCA_002255025.1
Candidatus Bathyarchaeota archaeon ex4484_218	Archaea;TACK group;Candidatus Bathyarchaeota	ex4484_218	SAMN06647961	PRJNA362212	GCA_002254975.1	Contig	0.628054	33.1		NJEB01	80	737	2017-08-16T00:00:00Z	ftp://ftp.ncbi.nlm.nih.gov/genomes/all/GCA/002/254/975/GCA_002254975.1_ASM225497v1		GCA_002254975.1
Candidatus Bathyarchaeota archaeon ex4484_40	Archaea;TACK group;Candidatus Bathyarchaeota	ex4484_40	SAMN06647968	PRJNA362212	GCA_002254475.1	Scaffold	1.13616	51.6		NJDU01	117	1267	2017-08-16T00:00:00Z	ftp://ftp.ncbi.nlm.nih.gov/genomes/all/GCA/002/254/475/GCA_002254475.1_ASM225447v1		GCA_002254475.1
Candidatus Bathyarchaeota archaeon JdFR-04	Archaea;TACK group;Candidatus Bathyarchaeota	JdFR-04	SAMN06226321	PRJNA269163	GCA_002010925.1	Contig	1.06795	41.9		MTLR01	204	0	2017-03-02T00:00:00Z	ftp://ftp.ncbi.nlm.nih.gov/genomes/all/GCA/002/010/925/GCA_002010925.1_ASM201092v1		GCA_002010925.1
Candidatus Bathyarchaeota archaeon JdFR-07	Archaea;TACK group;Candidatus Bathyarchaeota	JdFR-07	SAMN06226324	PRJNA269163	GCA_002010975.1	Contig	0.907597	38.7		MTLU01	43	0	2017-03-02T00:00:00Z	ftp://ftp.ncbi.nlm.nih.gov/genomes/all/GCA/002/010/975/GCA_002010975.1_ASM201097v1		GCA_002010975.1
Candidatus Bathyarchaeota archaeon JdFR-11	Archaea;TACK group;Candidatus Bathyarchaeota	JdFR-11	SAMN06226328	PRJNA269163	GCA_002011035.1	Contig	1.72573	51.9		MTLY01	12	0	2017-03-02T00:00:00Z	ftp://ftp.ncbi.nlm.nih.gov/genomes/all/GCA/002/011/035/GCA_002011035.1_ASM201103v1		GCA_002011035.1
Candidatus Bathyarchaeota archaeon RBG_13_38_9	Archaea;TACK group;Candidatus Bathyarchaeota		SAMN04316269	PRJNA288027	GCA_001775955.1	Scaffold	1.72411	36.8		MEZD01	48	1550	2016-10-18T00:00:00Z	ftp://ftp.ncbi.nlm.nih.gov/genomes/all/GCA/001/775/955/GCA_001775955.1_ASM177595v1		GCA_001775955.1
Candidatus Bathyarchaeota archaeon RBG_13_52_12	Archaea;TACK group;Candidatus Bathyarchaeota		SAMN04316267	PRJNA288027	GCA_001774245.1	Scaffold	2.08168	50.5		MEZF01	111	1779	2016-10-18T00:00:00Z	ftp://ftp.ncbi.nlm.nih.gov/genomes/all/GCA/001/774/245/GCA_001774245.1_ASM177424v1		GCA_001774245.1
Candidatus Bathyarchaeota archaeon RBG_13_60_20	Archaea;TACK group;Candidatus Bathyarchaeota		SAMN04316270	PRJNA288027	GCA_001775965.1	Scaffold	1.21569	60.8		MEZG01	86	1254	2016-10-18T00:00:00Z	ftp://ftp.ncbi.nlm.nih.gov/genomes/all/GCA/001/775/965/GCA_001775965.1_ASM177596v1		GCA_001775965.1
Candidatus Bathyarchaeota archaeon RBG_16_48_13	Archaea;TACK group;Candidatus Bathyarchaeota		SAMN04316259	PRJNA288027	GCA_001775995.1	Scaffold	0.848615	48		MEZH01	16	867	2016-10-18T00:00:00Z	ftp://ftp.ncbi.nlm.nih.gov/genomes/all/GCA/001/775/995/GCA_001775995.1_ASM177599v1		GCA_001775995.1
Candidatus Bathyarchaeota archaeon RBG_16_57_9	Archaea;TACK group;Candidatus Bathyarchaeota		SAMN04316258	PRJNA288027	GCA_001776015.1	Scaffold	1.52352	58.3		MEZI01	73	1359	2016-10-18T00:00:00Z	ftp://ftp.ncbi.nlm.nih.gov/genomes/all/GCA/001/776/015/GCA_001776015.1_ASM177601v1		GCA_001776015.1
Candidatus Bathyarchaeota archaeon UBA185	Archaea;TACK group;Candidatus Bathyarchaeota	UBA185	SAMN06027447	PRJNA348753	GCA_002495485.1	Scaffold	1.80548	53.9		DAFH01	205	0	2017-10-10T00:00:00Z	ftp://ftp.ncbi.nlm.nih.gov/genomes/all/GCA/002/495/485/GCA_002495485.1_ASM249548v1		GCA_002495485.1
Candidatus Bathyarchaeota archaeon UBA233	Archaea;TACK group;Candidatus Bathyarchaeota	UBA233	SAMN06027496	PRJNA348753	GCA_002507245.1	Scaffold	1.58102	40.7		DAZI01	85	0	2017-10-10T00:00:00Z	ftp://ftp.ncbi.nlm.nih.gov/genomes/all/GCA/002/507/245/GCA_002507245.1_ASM250724v1		GCA_002507245.1
[truncated: 7,140 more rows]

## Sheet: Table S6
Supplementary table 6. Summary of HdrR homologs in archaea genomes.
strains	proteins ID
[truncated: 595 more rows]

## Sheet: Table S7
Supplementary table 7. List of the primer sequences used in this study.
[truncated: 49 more rows]

[truncated: 1 more sheets: Table S8]
